# Supplementary material for: Characterization of increased mucus production of HT29-MTX-E12 cells grown under Semi-Wet interface with Mechanical Stimulation
Source: PLoS One. 2021 Dec 20;16(12):e0261191. doi: 10.1371/journal.pone.0261191 (PMC8687553; doi:10.1371/journal.pone.0261191)
Supplement: S1 File — The RMA values of the three independent biological replicates are given, together with the corresponding fold changes and p-values between SWMS and static conditions. (XLSX) [file pone.0261191.s009.xlsx]

## Sheet: Mucins
	HT29-MTX-E12 static			HT29-MTX-E12 SWMS			Caco-2 static			Caco-2 SWMS			HT29MTXE12_SWMSvsStat		Caco2_SWMSvsStat
SYMBOL	G336_C05_07_9_HT29MTXStat3.CEL	G336_C09_09_8_HT29MTXStat2.CEL	G336_D07_11_7_HT29MTXStat1.CEL	G336_C07_08_12_HT29MTXSWMS3.CEL	G336_D05_10_11_HT29MTXSWMS2.CEL	G336_D09_12_11_HT29MTXSWMS2_2.CEL	G336_A05_01_3_CacoStat3.CEL	G336_A09_03_1_CacoStat1.CEL	G336_B07_05_2_CacoStat2.CEL	G336_A07_02_5_CacoSWMS2.CEL	G336_B05_04_5_CacoSWMS2.CEL	G336_B09_06_4_CacoSWMS1.CEL	FC	p-value	FC	p-value	Gene name
MUC2	7.90447	7.60046	6.98056	8.23702	8.06088	7.76068	3.62723	3.79402	4.29135	4.07136	3.94111	3.8485	1.42483	0.0197418	1.04976	0.756893	mucin 2, oligomeric mucus/gel-forming
MUC12	3.93	3.25158	3.07581	4.01147	3.94484	3.49099	5.96029	5.70393	5.91632	4.67291	5.09292	5.31984	1.28688	0.107119	-1.58082	0.0142817	mucin 12, cell surface associated
MUC6	3.85413	4.19486	3.8902	4.40655	3.84637	3.98192	4.16643	4.07105	3.83402	3.73131	3.93107	4.16882	1.07651	0.529012	1.00677	0.95914	mucin 6, oligomeric mucus/gel-forming
MUC15	2.39192	2.27377	1.95905	2.29657	2.05063	2.45781	2.11331	2.20503	2.68759	1.9446	2.48604	1.92338	1.05378	0.713005	-1.09314	0.581265	mucin 15, cell surface associated
MUC16	3.484	3.52356	3.91268	3.79235	3.69954	3.59711	3.34859	3.61813	3.22087	3.67283	3.10617	3.43301	1.04236	0.755747	-1.05414	0.726767	mucin 16, cell surface associated
MUCL1	3.91568	3.16893	3.42629	3.53197	3.58394	3.54895	3.48008	3.58515	4.31121	4.01169	3.47886	3.33858	1.02518	0.869549	-1.21477	0.264931	mucin like 1
MUC7	3.45128	3.05526	2.97339	3.19423	2.6352	3.48297	2.97202	2.83792	2.32348	3.37556	2.99902	2.6328	-1.01154	0.938362	1.17553	0.34196	mucin 7, secreted
MUC12-AS1	4.63851	4.5277	4.25914	4.19662	4.81838	4.21694	3.67365	3.58049	3.60768	4.21184	2.98259	3.01012	-1.06267	0.690207	-1.38627	0.0711163	MUC12 antisense RNA 1
MUC19	3.24305	3.3171	3.04805	3.09769	3.12449	3.0767	2.98147	2.98079	2.90125	3.16408	2.88415	3.02321	-1.0753	0.479968	1.01588	0.891369	mucin 19, oligomeric
MUC22	3.51381	3.75448	3.70721	3.61588	3.23089	3.57319	3.49631	3.60056	3.59792	3.6997	3.61543	3.76749	-1.1285	0.279374	1.08968	0.492188	mucin 22
MUC1	7.61226	7.60764	7.49602	7.31519	7.44528	7.10686	4.02789	3.93796	3.91478	3.78489	4.10166	3.80823	-1.21325	0.120672	-1.01387	0.919187	mucin 1, cell surface associated
MUC4	3.2646	3.99572	3.55523	3.17171	3.15358	3.46349	3.59556	3.59889	3.11801	3.56279	3.31689	3.51631	-1.25435	0.119443	-1.02122	0.89464	mucin 4, cell surface associated
MUC13	10.9213	10.8215	10.7366	10.3938	10.1983	10.0954	9.82093	9.88309	9.89667	8.09044	8.03224	8.35151	-1.52058	1.8166e-06	-3.20418	5.08789e-12	mucin 13, cell surface associated
MUC5AC	12.2534	12.0909	12.1998	11.5205	11.5597	11.5668	4.81853	4.23567	4.72269	4.54418	4.77703	4.99829	-1.55636	6.61474e-05	1.21045	0.0574907	mucin 5AC, oligomeric mucus/gel-forming
MUC17	7.38408	7.12799	6.76262	6.61548	6.48996	6.11103	8.01993	7.87657	8.03708	7.00743	7.14817	7.44722	-1.62113	0.00193621	-1.58772	0.00609456	mucin 17, cell surface associated
MUC5B-AS1	7.55802	7.40738	7.49893	6.71787	6.97064	6.44449	3.04926	2.8392	3.44469	3.91094	3.15014	3.41081	-1.74287	0.000594888	1.21468	0.206687	MUC5B antisense RNA 1
MUC21	4.30349	4.59775	4.35391	3.73634	3.67499	3.46813	3.51496	3.52559	3.80453	3.82987	3.42257	3.49581	-1.74633	0.000204394	-1.08587	0.545657	mucin 21, cell surface associated
MUC3A	9.76063	9.6774	9.52295	8.78903	8.81009	8.84128	9.19806	8.85468	9.35495	7.80754	7.89405	7.97854	-1.79336	6.65553e-05	-2.34197	5.14446e-06	mucin 3A, cell surface associated
MUC5B	7.75758	7.67465	7.55594	6.56258	6.97078	6.8415	3.63896	3.60196	3.86882	3.43693	3.63883	3.76721	-1.83717	1.7468e-05	-1.02984	0.803062	mucin 5B, oligomeric mucus/gel-forming
MUCL3	5.16847	5.38502	5.47188	4.22782	4.08101	4.21607	3.89534	3.82785	4.02185	3.86975	3.57695	3.33459	-2.23603	1.40847e-06	-1.32292	0.0391967	mucin like 3
MUC20	9.86001	9.99145	10.0231	8.56389	8.80218	8.86619	6.69581	7.11897	7.16675	6.13321	6.50938	6.3199	-2.31735	3.78402e-10	-1.57287	1.10841e-05	mucin 20, cell surface associated

## Sheet: Goblet cell markers
	HT29-MTX-E12 static			HT29-MTX-E12 SWMS			Caco-2 static			Caco-2 SWMS			HT29MTXE12_SWMSvsStat		Caco2_SWMSvsStat
SYMBOL	G336_C05_07_9_HT29MTXStat3.CEL	G336_C09_09_8_HT29MTXStat2.CEL	G336_D07_11_7_HT29MTXStat1.CEL	G336_C07_08_12_HT29MTXSWMS3.CEL	G336_D05_10_11_HT29MTXSWMS2.CEL	G336_D09_12_11_HT29MTXSWMS2_2.CEL	G336_A05_01_3_CacoStat3.CEL	G336_A09_03_1_CacoStat1.CEL	G336_B07_05_2_CacoStat2.CEL	G336_A07_02_5_CacoSWMS2.CEL	G336_B05_04_5_CacoSWMS2.CEL	G336_B09_06_4_CacoSWMS1.CEL	FC	p-value	FC	p-value	Gene name
ATOH1	7.64524	7.13639	6.71975	8.10065	7.7759	7.77338	4.1124	4.16445	3.85116	4.5752	4.8307	5.50745	1.63834	0.00597684	2.09334	0.000717848	atonal bHLH transcription factor 1
SPINK4	4.53161	4.3521	4.61613	5.26663	5.40747	4.98897	3.46628	3.4615	3.99459	3.16505	3.21772	3.51104	1.61408	0.0050655	-1.20357	0.285661	serine peptidase inhibitor, Kazal type 4
MUC2	7.90447	7.60046	6.98056	8.23702	8.06088	7.76068	3.62723	3.79402	4.29135	4.07136	3.94111	3.8485	1.42483	0.0197418	1.04976	0.756893	mucin 2, oligomeric mucus/gel-forming
AQP3	6.29662	6.13778	5.59485	6.63765	6.6158	6.27517	5.69211	5.65771	5.52415	4.96709	5.92818	5.72202	1.40702	0.00677878	1.09932	0.459698	aquaporin 3 (Gill blood group)
MANF	7.85999	8.18327	7.60448	8.11368	8.2043	7.96351	7.94005	7.67954	7.78706	7.86617	8.15009	8.08267	1.15041	0.0794383	1.21547	0.03465	mesencephalic astrocyte derived neurotrophic factor
CDON	5.95249	6.35614	6.33774	6.50637	6.26072	6.39151	6.25588	6.25887	6.42806	5.40777	5.60939	5.82601	1.12927	0.204523	-1.57783	0.000421521	cell adhesion associated, oncogene regulated
LRRC26	6.4337	6.40943	6.42605	6.50688	6.64386	6.63273	5.01236	5.34252	4.95389	5.03355	5.27993	5.50285	1.12206	0.27195	1.16844	0.192554	leucine rich repeat containing 26
PDIA5	7.75691	7.63747	7.38669	7.68342	7.7941	7.7946	7.55345	7.47718	7.51443	7.5397	7.54001	7.62942	1.12022	0.105919	1.05331	0.498854	protein disulfide isomerase family A member 5
CDX2	5.21714	5.51777	5.67056	5.33175	5.47446	5.7561	8.77395	9.30191	9.27853	8.14944	8.52832	8.71116	1.04421	0.620391	-1.53095	0.000409397	caudal type homeobox 2
REP15	5.31427	5.19317	4.31929	5.22446	5.27335	4.60168	3.11409	3.11606	3.25982	3.83921	3.71798	4.15524	1.03659	0.831482	1.72679	0.00999936	RAB15 effector protein
CLCA1	2.94698	2.84922	2.79136	2.93961	2.63731	3.03711	2.82714	2.75807	2.81051	2.71247	2.97145	2.76132	1.01673	0.87665	1.0537	0.665967	chloride channel accessory 1
FCGBP	8.33677	8.3641	7.70839	8.17656	8.29847	7.94872	3.20185	3.39226	4.04597	4.03977	3.29681	3.79065	-1.014	0.93024	1.04917	0.789512	Fc fragment of IgG binding protein
AGR2	11.472	11.5561	11.2568	11.3092	11.3535	11.4498	10.0777	10.0662	9.88886	10.696	10.6952	10.6491	-1.03588	0.425497	1.58212	4.28322e-08	anterior gradient 2, protein disulphide isomerase family member
TPSG1	4.66574	4.18435	4.24143	4.3575	4.20629	4.32991	4.65477	5.0383	5.26978	4.69459	4.55181	5.06633	-1.05091	0.708942	-1.13687	0.398071	tryptase gamma 1
SPDEF	9.01256	8.93958	8.84901	8.79605	8.7914	8.82977	4.03172	3.0848	3.65976	3.58387	3.64067	3.7683	-1.09716	0.42376	1.08501	0.532131	SAM pointed domain containing ETS transcription factor
GALNT12	9.66944	9.71832	9.39514	9.5192	9.41995	9.42928	7.15042	7.38323	7.28766	6.44139	6.70658	6.86239	-1.10214	0.180928	-1.44378	0.000231653	polypeptide N-acetylgalactosaminyltransferase 12
NLRP6	3.41051	3.4331	3.51	3.47876	3.32566	3.11376	4.13873	4.30131	4.60632	3.96187	4.39324	4.16005	-1.11056	0.405572	-1.09155	0.537038	NLR family pyrin domain containing 6
KRT20	11.9704	12.001	11.9429	11.7858	11.8021	11.736	9.06955	9.06414	8.83257	6.84539	6.68968	6.27365	-1.14011	0.0314696	-5.46411	3.15371e-15	keratin 20
KLK1	5.28079	5.62053	5.3174	4.97755	5.19097	5.40021	6.45413	6.94528	6.7891	5.65969	5.96169	5.41445	-1.14533	0.221561	-2.1019	1.14426e-05	kallikrein 1
TMEM207	3.35535	3.43692	3.04076	3.4376	3.0094	2.75162	9.47339	9.48644	9.60797	7.60084	7.59158	7.34499	-1.16039	0.182063	-3.94064	2.73604e-09	transmembrane protein 207
SLC9A8	8.6074	8.52481	8.52814	8.39247	8.19317	8.14465	8.53788	8.23329	8.38198	8.33784	8.4833	8.4141	-1.24176	0.000820255	1.05493	0.386944	solute carrier family 9 member A8
MUC4	3.2646	3.99572	3.55523	3.17171	3.15358	3.46349	3.59556	3.59889	3.11801	3.56279	3.31689	3.51631	-1.25435	0.119443	-1.02122	0.89464	mucin 4, cell surface associated
KRT7	4.95148	4.478	4.57334	4.323	4.54696	4.23207	3.3293	2.46862	2.40639	2.8288	2.59922	3.39585	-1.25731	0.192279	1.20022	0.351881	keratin 7
OTOGL	3.86416	3.76852	3.76975	3.3828	3.53691	3.4045	2.95754	3.08963	2.93884	3.16577	2.9349	3.00097	-1.28622	0.0214105	-1.00449	0.968597	otogelin like
ITLN1	3.45811	3.28161	3.50486	3.41459	2.93	2.81583	4.1646	4.52125	4.30465	3.77957	3.71804	3.23832	-1.28855	0.122787	-1.72332	0.00680287	intelectin 1
ZG16	3.8867	3.60518	3.43537	3.53737	3.01868	3.21715	10.0813	10.3962	10.2867	8.07663	8.29633	8.3803	-1.29746	0.0289078	-3.80914	5.32553e-09	zymogen granule protein 16
BACE2	8.50858	8.56862	8.68155	8.22161	8.30254	8.01392	1.96394	2.4683	2.97381	2.63357	2.99652	2.73911	-1.33528	0.0291578	1.27029	0.0991051	beta-secretase 2
CREB3L1	8.99736	9.09033	8.96718	8.54355	8.48647	8.69978	5.76349	5.82136	5.74942	5.32131	6.03113	6.15606	-1.34728	0.00336635	1.14247	0.195449	cAMP responsive element binding protein 3 like 1
MUC13	10.9213	10.8215	10.7366	10.3938	10.1983	10.0954	9.82093	9.88309	9.89667	8.09044	8.03224	8.35151	-1.52058	1.8166e-06	-3.20418	5.08789e-12	mucin 13, cell surface associated
PLA2G10	6.45122	5.99881	5.99629	5.1885	5.45953	5.86477	4.06716	3.06283	3.44987	3.52553	3.95818	3.58204	-1.54848	0.0144546	1.19279	0.344419	phospholipase A2 group X
MUC5AC	12.2534	12.0909	12.1998	11.5205	11.5597	11.5668	4.81853	4.23567	4.72269	4.54418	4.77703	4.99829	-1.55636	6.61474e-05	1.21045	0.0574907	mucin 5AC, oligomeric mucus/gel-forming
GUCA2A	6.5403	6.62527	5.96153	5.59257	5.54446	5.66987	8.19183	8.66811	8.5697	7.45333	7.59475	7.83784	-1.70904	0.000171877	-1.74148	0.00040482	guanylate cyclase activator 2A
MUC3A	9.76063	9.6774	9.52295	8.78903	8.81009	8.84128	9.19806	8.85468	9.35495	7.80754	7.89405	7.97854	-1.79336	6.65553e-05	-2.34197	5.14446e-06	mucin 3A, cell surface associated
MUC5B	7.75758	7.67465	7.55594	6.56258	6.97078	6.8415	3.63896	3.60196	3.86882	3.43693	3.63883	3.76721	-1.83717	1.7468e-05	-1.02984	0.803062	mucin 5B, oligomeric mucus/gel-forming
TFF3	8.86694	8.9278	8.75548	7.94302	7.89881	7.762	6.68188	7.20855	6.87198	7.51033	7.434	7.81486	-1.97616	2.51068e-06	1.59836	0.000453419	trefoil factor 3
PHGR1	8.3112	8.33648	8.0862	6.7363	6.99264	6.73728	7.96012	8.72577	8.85484	6.56002	7.16484	7.35943	-2.70622	7.69916e-07	-2.61022	4.7115e-06	proline, histidine and glycine rich 1

## Sheet: Epithelial barrier integrity
	HT29-MTX-E12 static			HT29-MTX-E12 SWMS			Caco-2 static			Caco-2 SWMS			HT29MTXE12_SWMSvsStat		Caco2_SWMSvsStat
SYMBOL	G336_C05_07_9_HT29MTXStat3.CEL	G336_C09_09_8_HT29MTXStat2.CEL	G336_D07_11_7_HT29MTXStat1.CEL	G336_C07_08_12_HT29MTXSWMS3.CEL	G336_D05_10_11_HT29MTXSWMS2.CEL	G336_D09_12_11_HT29MTXSWMS2_2.CEL	G336_A05_01_3_CacoStat3.CEL	G336_A09_03_1_CacoStat1.CEL	G336_B07_05_2_CacoStat2.CEL	G336_A07_02_5_CacoSWMS2.CEL	G336_B05_04_5_CacoSWMS2.CEL	G336_B09_06_4_CacoSWMS1.CEL	FC	p-value	FC	p-value	Gene name
CTNNAL1	4.70923	4.36451	4.52241	6.38565	6.09363	6.30447	6.08881	6.12226	5.77055	6.07365	6.21618	6.34516	3.33336	3.08914e-10	1.21145	0.0826212	catenin alpha like 1
HEG1	3.91986	3.62227	4.0962	5.26715	5.31058	5.29819	6.84109	6.72715	6.43539	5.79879	6.02213	6.02087	2.67469	3.08259e-07	-1.61309	0.00276006	heart development protein with EGF like domains 1
ECT2	7.94579	7.99975	7.79199	9.22742	9.15913	8.91088	7.02716	7.12959	6.94685	7.5076	7.56797	7.61536	2.26175	1.85779e-10	1.47582	2.68296e-05	epithelial cell transforming 2
SNAI1	5.10505	5.04254	5.05789	5.65511	5.46827	5.74948	5.98488	5.52421	5.42167	5.70196	6.14466	6.41969	1.47027	0.00836589	1.51783	0.0109582	snail family transcriptional repressor 1
CLDN6	2.83518	3.60864	2.79092	3.96298	3.5588	3.3466	4.06911	3.6137	3.45584	3.90698	3.53401	3.44954	1.4508	0.0390104	-1.09363	0.639907	claudin 6
CDH7	3.08714	2.73779	2.94525	3.35599	3.33223	3.58524	3.3368	3.21393	3.30804	3.76492	3.0727	3.28151	1.42036	0.00774778	-1.02304	0.86428	cadherin 7
CDH24	4.90266	4.9203	4.90524	5.33691	5.50525	5.3706	4.80552	4.82151	5.05863	5.1463	5.15138	4.99422	1.39788	0.00330783	1.13297	0.275426	cadherin 24
TBCD	7.30096	7.27636	7.24886	7.6565	7.72592	7.76806	7.83911	7.72003	7.85744	7.84213	8.08002	7.9364	1.35979	2.27846e-05	1.13583	0.0489556	tubulin folding cofactor D
FLCN	5.96878	5.64827	5.90137	5.9925	6.23157	6.40506	7.43001	7.47195	7.52374	6.98159	7.24349	7.15697	1.29949	0.0073369	-1.25072	0.0344049	folliculin
PARD3	6.92252	7.00924	6.85148	7.3627	7.29704	7.22751	8.05442	8.01348	8.00785	8.16441	8.21345	8.22894	1.29058	0.000556757	1.13392	0.0818869	par-3 family cell polarity regulator
RAMP2	3.22286	3.14769	2.68899	3.29527	3.66062	3.2568	4.9284	4.75232	4.71875	5.28526	6.09186	6.25618	1.28944	0.092489	2.34398	6.31625e-05	receptor activity modifying protein 2
PKP2	8.26575	8.31931	8.47698	8.75643	8.58713	8.64362	9.59031	9.50097	9.3085	9.43804	9.38376	9.49603	1.24173	0.000497428	-1.01484	0.799021	plakophilin 2
TGFB1	8.01863	8.43789	8.40857	8.54068	8.49244	8.70532	7.0667	7.30354	7.00184	5.67113	6.15405	6.28156	1.2356	0.0263575	-2.00957	1.98215e-06	transforming growth factor beta 1
CLDN20	3.06012	3.15406	3.11768	3.14656	3.3227	3.65243	3.94461	3.34552	3.79624	3.85091	4.76074	3.942	1.21629	0.216566	1.49852	0.0315758	claudin 20
STRN	7.76202	7.88981	7.84698	8.17441	8.02103	8.08097	7.39977	7.43809	7.38871	7.23623	7.24945	7.40383	1.20041	0.00737835	-1.07327	0.311843	striatin
CLDN22	2.69167	2.55794	2.74588	2.74018	3.02627	2.92439	3.141	3.08941	2.5236	2.88282	2.65402	2.8707	1.17388	0.200335	-1.09815	0.500596	claudin 22
MPP7	5.11932	4.41904	5.06204	4.95422	5.24849	5.10448	7.53557	7.50846	7.41496	6.69292	6.78539	6.92343	1.17155	0.158882	-1.56589	0.00184116	membrane palmitoylated protein 7
AMOT	4.49145	4.28057	4.1192	4.79054	4.30155	4.44148	6.47161	6.48703	6.56191	6.1528	6.53176	6.7469	1.16136	0.169568	1.06655	0.591818	angiomotin
PRKCI	8.73534	9.05665	8.97431	9.07295	9.10549	9.21014	8.76552	8.7237	8.61472	8.31984	8.58293	8.60562	1.15967	0.0106482	-1.12347	0.0623606	protein kinase C iota
PARD6G	2.85966	3.28298	3.46132	3.53082	3.12831	3.50845	3.49784	3.61751	3.11962	3.40009	3.49354	3.28025	1.15749	0.302649	-1.01616	0.919154	par-6 family cell polarity regulator gamma
CDH18	2.72786	3.03919	2.9382	3.08717	2.87264	3.30988	3.17447	2.75856	3.00805	3.15088	2.76779	3.24825	1.14658	0.249956	1.0309	0.817505	cadherin 18
TGFB3	3.20454	3.65183	3.15102	3.39123	3.91879	3.36272	4.86004	5.00249	4.87528	4.11163	4.3323	4.60847	1.146	0.295289	-1.44559	0.0194874	transforming growth factor beta 3
ACTG1	12.0831	12.1838	12.022	12.3508	12.2556	12.2455	11.7233	11.6679	11.6053	11.4819	11.7007	11.7034	1.14075	0.00135367	1.00487	0.90196	actin gamma 1
CDH13	3.27696	3.22196	3.16055	3.67104	3.34514	3.18731	3.41349	3.5747	3.42724	3.16402	3.37083	3.06833	1.13248	0.280168	-1.1666	0.238533	cadherin 13
KRT5	3.45846	3.53287	3.86581	3.62249	3.95004	3.84791	3.71594	3.59415	3.43757	4.38885	3.34626	3.85122	1.13223	0.374135	1.0835	0.608939	keratin 5
CLDN10	3.05872	2.76849	2.8944	3.31752	2.85659	3.05883	2.84704	2.83276	2.58766	2.65952	2.72306	2.75848	1.12862	0.284893	1.00931	0.941248	claudin 10
FBF1	4.98839	4.80381	5.1768	4.94096	5.31386	5.25728	4.94459	4.63224	4.85146	5.05395	4.97485	5.04368	1.12613	0.286827	1.15723	0.248398	Fas binding factor 1
NECTIN1	4.93831	4.99746	5.39294	5.29073	5.46018	5.05463	5.9927	6.12217	5.84962	5.46456	5.68099	5.4107	1.11111	0.327426	-1.38198	0.0141147	nectin cell adhesion molecule 1
RHOA	10.1596	10.2161	10.2917	10.4001	10.3671	10.354	10.7099	10.6907	10.5741	10.6632	10.6652	10.7447	1.11076	0.0064646	1.02689	0.497032	ras homolog family member A
PARD6A	5.91872	6.02027	5.74144	6.12741	5.87904	6.07146	4.48665	4.92612	4.20657	4.23512	4.26155	4.29682	1.10904	0.354055	-1.20009	0.156027	par-6 family cell polarity regulator alpha
CLDN16	3.10872	3.60837	3.13308	3.20608	3.50296	3.54987	5.17097	5.2845	5.47405	5.88483	6.05658	5.74828	1.10327	0.407491	1.47681	0.00849534	claudin 16
NLGN2	4.85069	4.30347	4.60215	4.73023	4.77734	4.67994	5.09241	4.82766	4.9767	4.60292	4.42305	4.86357	1.09298	0.422433	-1.23477	0.102982	neuroligin 2
KRT14	4.39562	3.62467	3.88786	4.05067	3.78608	4.44764	4.05044	3.41086	4.28398	4.59712	3.60111	4.19053	1.08937	0.523714	1.08033	0.610015	keratin 14
CDH15	4.1591	4.02725	4.03592	3.87401	4.4689	4.27499	3.95095	4.20304	3.98958	3.98401	3.76767	3.9655	1.08825	0.480664	-1.15886	0.281902	cadherin 15
CCM2	5.10317	5.90237	5.36916	5.43725	5.58662	5.67251	5.01538	5.06037	5.17205	4.79677	5.35432	5.4822	1.07753	0.496581	1.14171	0.290842	CCM2 scaffold protein
NECTIN3	6.28992	6.53163	6.33258	6.51306	6.71944	6.28111	8.60457	8.15768	8.48723	8.57539	8.621	8.51524	1.07457	0.378286	1.11802	0.231631	nectin cell adhesion molecule 3
NEDD4L	7.60402	7.6242	7.52411	7.67397	7.66277	7.69858	8.28123	8.09009	8.1589	7.9794	8.08494	8.13881	1.06954	0.246055	-1.05722	0.39146	NEDD4 like E3 ubiquitin protein ligase
CLDN8	2.34289	2.12984	2.61052	2.58792	2.15116	2.5451	2.46937	2.46172	2.35128	2.58275	2.69513	2.20226	1.06702	0.602876	1.05049	0.726266	claudin 8
SRF	7.71535	7.7239	7.70854	7.88251	7.69777	7.82056	7.56082	7.55	7.47695	7.25424	7.38631	7.57663	1.06078	0.319655	-1.05064	0.458264	serum response factor
TLN2	3.80003	3.86766	3.85892	4.1435	3.54026	4.02824	7.22785	7.04839	7.02695	6.9174	6.87452	6.96813	1.05838	0.557799	-1.11399	0.328674	talin 2
GJA4	4.18048	4.15621	3.57992	3.98394	4.2846	3.91926	3.71915	4.14175	3.9818	4.2198	3.73007	3.44684	1.05734	0.683475	-1.22695	0.196336	gap junction protein alpha 4
CSF1R	3.93405	3.83807	4.09955	4.02551	4.20044	3.82919	4.45637	4.6615	4.44945	4.31295	4.57151	4.20648	1.03915	0.741109	-1.09459	0.494106	colony stimulating factor 1 receptor
GJA1	2.33742	2.69502	2.71152	3.07807	2.34231	2.44763	6.00641	6.11232	5.85345	5.23577	5.63505	5.68094	1.03772	0.792979	-1.28614	0.127746	gap junction protein alpha 1
SNAI2	3.10617	3.14463	3.13065	2.85808	3.1646	3.49648	2.77623	2.99931	3.39345	3.71891	2.76115	2.73167	1.03504	0.809309	-1.15038	0.390364	snail family transcriptional repressor 2
PKP4	8.02691	8.05124	8.17399	8.07952	8.19085	8.13996	7.5628	7.64867	7.5843	7.45474	7.59558	7.72363	1.03477	0.507612	1.01312	0.822164	plakophilin 4
APC	6.14359	5.76588	6.44737	6.11879	6.16648	6.18433	6.69148	6.54355	6.81086	6.43282	6.71805	6.66614	1.0249	0.798844	-1.00509	0.962904	APC regulator of WNT signaling pathway
RAB13	6.96438	7.26478	6.85008	6.99571	7.13576	7.03735	6.69434	6.932	6.99608	7.09811	6.94627	7.0522	1.01843	0.809933	1.0885	0.329881	RAB13, member RAS oncogene family
PVR	8.37435	8.43531	8.46068	8.33669	8.43616	8.56627	9.13237	9.43439	9.57619	8.68698	8.82664	8.83243	1.01643	0.745175	-1.51588	1.01497e-06	PVR cell adhesion molecule
PRKACA	7.78457	8.17302	8.00802	7.9193	8.0164	8.05383	8.07238	8.22111	7.8487	7.72795	7.85346	7.98847	1.01127	0.865048	-1.13976	0.0929859	protein kinase cAMP-activated catalytic subunit alpha
CDH5	3.46684	3.28921	3.15168	3.45715	3.33329	3.20068	3.15385	3.43866	3.26277	3.05079	2.89278	3.31672	1.01024	0.933382	-1.14264	0.339918	cadherin 5
TJAP1	5.95123	6.54824	6.42641	6.39669	5.99755	6.49974	6.27477	6.10357	6.10276	6.14616	6.61571	6.41222	1.00991	0.928304	1.21869	0.123772	tight junction associated protein 1
CDH2	3.07492	3.11349	2.7513	2.99572	3.03969	2.95378	3.02081	3.02678	3.04724	3.0713	2.88129	2.9482	1.00686	0.948639	-1.05505	0.656129	cadherin 2
RAB8B	6.36617	6.01758	6.18656	6.06282	6.32738	6.21355	6.92704	7.05136	6.83039	6.7253	6.87303	7.09648	1.00659	0.944895	-1.0028	0.979254	RAB8B, member RAS oncogene family
CDH6	2.84299	2.5113	2.84974	2.79565	2.76792	2.66979	4.91579	4.76227	4.85222	3.5139	4.10472	3.86533	1.00256	0.982465	-1.86099	0.000178142	cadherin 6
DLG1	8.49654	8.4345	8.46232	8.44508	8.52558	8.42444	8.18048	8.12295	8.19294	8.28916	8.26291	8.26454	-1.00457	0.926145	1.07978	0.179643	discs large MAGUK scaffold protein 1
MPZ	3.15214	3.17036	3.18724	3.16653	3.30268	3.04555	2.99835	3.25596	3.09641	3.19089	3.03693	3.38977	-1.00567	0.95913	1.05822	0.651241	myelin protein zero
NLGN4X	3.25861	3.23944	3.49903	3.13667	3.16509	3.61595	3.45613	3.99643	3.71699	3.94219	3.13596	3.40359	-1.00631	0.962313	-1.31768	0.0807409	neuroligin 4 X-linked
PKN2	8.88073	8.83157	8.71387	8.73951	8.83194	8.80731	8.24133	8.24947	8.26796	8.24195	8.14524	8.1226	-1.01135	0.801793	-1.0756	0.163826	protein kinase N2
NUMB	8.80438	8.84651	8.68702	8.78469	8.68656	8.78902	8.96471	8.83452	8.92227	8.78907	9.1245	8.91546	-1.01232	0.824215	1.06172	0.342898	NUMB endocytic adaptor protein
ZNF703	7.0209	6.98803	6.7836	7.06013	6.71749	6.91348	6.71509	6.99418	6.61959	5.49352	6.19371	6.29279	-1.01546	0.87429	-1.55894	0.000755216	zinc finger protein 703
CADM2	2.71517	2.71347	2.28246	2.3994	2.7908	2.47822	2.07966	2.81322	2.41015	2.4179	2.39284	2.35177	-1.0167	0.888581	-1.06133	0.657016	cell adhesion molecule 2
CDH12	3.21231	3.42539	3.16132	2.78747	3.34743	3.57144	3.19452	3.19383	3.25019	4.02987	4.12167	4.22496	-1.01828	0.880682	1.84994	0.000277006	cadherin 12
TJP2	9.27153	9.14728	9.14145	9.23257	9.17097	9.06627	7.82755	7.8428	7.82646	7.51255	7.6889	7.64735	-1.02154	0.674512	-1.12387	0.0541055	tight junction protein 2
CLDN5	3.8214	3.7266	3.70813	3.573	3.48428	4.04891	3.9503	3.94395	3.90553	4.4611	3.70392	3.85327	-1.02325	0.852594	-1.04676	0.744236	claudin 5
F11R	10.0863	10.1422	10.0994	10.1069	10.0126	10.1001	10.3821	10.2631	10.3136	10.0892	10.0909	10.2565	-1.02488	0.512083	-1.11616	0.0170482	F11 receptor
NECTIN1-AS1	3.88361	3.28269	3.40033	3.47686	3.39802	3.57671	3.2181	3.4026	4.00863	3.49776	3.26238	3.6131	-1.03329	0.813078	-1.04995	0.755765	NECTIN1 antisense RNA 1
CSK	6.51809	6.69972	6.75609	6.63054	6.66828	6.5585	6.1948	6.10908	6.11197	5.96576	6.18031	6.50704	-1.03391	0.680097	1.1016	0.296977	C-terminal Src kinase
CLDN15	5.145	5.23244	5.25204	4.99452	5.15744	5.29831	5.81851	5.90491	5.56641	5.19944	5.7702	6.12099	-1.04018	0.726994	1.04292	0.741876	claudin 15
MTDH	8.84124	8.83951	8.85584	8.8421	8.69935	8.80967	8.51607	8.48679	8.40267	8.42988	8.31405	8.59667	-1.04417	0.388136	-1.01286	0.81961	metadherin
CLDN12	10.9008	10.9721	10.9006	10.932	10.8168	10.8289	9.51284	9.21906	9.4087	9.2346	9.24518	9.31334	-1.04781	0.283694	-1.06993	0.17472	claudin 12
CDH3	6.19427	6.02289	6.17318	6.00079	5.99338	6.15464	6.3361	6.42086	6.19564	6.38473	6.48499	6.47839	-1.04826	0.584581	1.11307	0.278386	cadherin 3
RAC1	10.773	10.9253	10.785	10.8053	10.6291	10.7857	9.95288	9.8868	9.66519	9.39948	9.62671	9.41335	-1.05046	0.393211	-1.25415	0.00262512	Rac family small GTPase 1
JUP	9.54606	9.56898	9.5219	9.43016	9.39827	9.55576	9.37417	9.35969	9.46112	8.92764	9.15986	9.23179	-1.05444	0.368631	-1.18609	0.0177204	junction plakoglobin
NUMBL	5.87889	6.23594	5.98895	5.88472	6.06915	5.93631	5.35593	5.01917	4.97721	4.45331	5.08883	5.24451	-1.05515	0.624085	-1.04468	0.723724	NUMB like endocytic adaptor protein
TLN1	7.24292	7.09051	7.25487	7.132	7.19342	7.04352	7.06028	6.85287	6.97794	6.13154	6.71506	6.80409	-1.05651	0.508935	-1.22373	0.0428126	talin 1
PATJ	9.03012	8.94334	9.03546	8.92421	8.92784	8.88533	8.37184	8.17641	8.48051	7.82971	7.99432	7.7483	-1.06495	0.288152	-1.38219	0.000116538	PATJ crumbs cell polarity complex component
SCRIB	6.28596	6.03068	6.30558	6.01248	6.17188	6.16763	5.31222	5.50269	5.46504	5.04108	5.36069	5.43335	-1.06739	0.465291	-1.06072	0.55837	scribble planar cell polarity protein
PIP5K1C	7.1675	7.03719	6.99436	7.01587	6.80337	7.04738	6.20841	6.32843	6.60016	6.00437	6.31612	6.40995	-1.07724	0.358971	-1.05016	0.590548	phosphatidylinositol-4-phosphate 5-kinase type 1 gamma
VCL	7.86127	7.66007	7.77224	7.71185	7.5571	7.68553	7.49416	7.49185	7.36723	7.02478	7.39275	7.4883	-1.07769	0.24513	-1.04373	0.550568	vinculin
SMAD3	7.93759	8.02804	8.20675	8.0245	7.92702	7.84291	7.08764	7.35552	7.15575	6.74948	6.88736	6.70288	-1.08796	0.377283	-1.30826	0.0209696	SMAD family member 3
GJC1	3.62724	3.45642	3.86914	3.20965	4.0156	3.43302	5.79254	5.56309	6.18341	5.85257	6.27989	6.4458	-1.09581	0.516051	1.33324	0.0828992	gap junction protein gamma 1
NECTIN4	6.05652	5.58111	5.86187	5.74385	5.68242	5.65502	4.01801	3.88786	4.12757	4.13805	4.34747	3.88393	-1.0975	0.439243	1.09413	0.507368	nectin cell adhesion molecule 4
CLDN4	11.6056	11.4944	11.3223	11.5154	11.3956	11.127	11.2818	11.3505	11.2615	11.0504	11.1127	11.1107	-1.09789	0.0635688	-1.13046	0.0343583	claudin 4
HDAC7	5.91985	5.68118	5.79094	5.63544	5.82532	5.55868	5.0442	5.06876	4.9932	5.59817	5.6175	5.88289	-1.09936	0.307451	1.61226	0.000216719	histone deacetylase 7
CLDN11	3.98504	4.0682	4.84518	4.09854	4.65416	3.80505	3.02796	3.80863	3.46595	4.00473	3.63891	3.8084	-1.09985	0.580442	1.18956	0.376259	claudin 11
PRKCH	6.7456	6.48848	6.40639	6.36352	6.37758	6.45289	4.92784	4.9904	4.86876	4.5948	4.43927	4.09597	-1.10097	0.285878	-1.51324	0.000620867	protein kinase C eta
TRPV4	3.68628	4.10395	3.91475	3.4909	3.84661	3.89404	3.6174	3.44286	3.29348	3.82173	3.55956	3.38781	-1.10914	0.394719	1.0299	0.828789	transient receptor potential cation channel subfamily V member 4
MARVELD2	7.74323	7.80808	7.56062	7.56324	7.61256	7.4869	8.05926	8.35557	8.15812	7.8489	8.21104	8.29325	-1.11173	0.0995293	-1.00707	0.919578	MARVEL domain containing 2
AFDN	9.56916	9.51893	9.65062	9.42184	9.43029	9.42	9.63619	9.39266	9.5014	9.24194	9.36429	9.40764	-1.11416	0.0280402	-1.10004	0.0782747	afadin, adherens junction formation factor
CTNND1	8.95168	8.78888	8.63958	8.75639	8.59578	8.58203	8.89231	8.80102	8.8399	9.35146	8.67979	8.83016	-1.11446	0.106384	1.01779	0.809076	catenin delta 1
CLDN19	4.35075	4.376	4.29511	4.14239	4.28909	4.09317	4.42628	4.8353	4.61659	4.93255	5.06666	4.33608	-1.11698	0.33968	1.07355	0.584598	claudin 19
CADM1	3.69017	3.1069	2.86826	2.99229	3.08446	3.08401	5.95203	5.73888	5.82279	5.10744	5.24459	5.38054	-1.12469	0.380141	-1.43193	0.0263583	cell adhesion molecule 1
ITGB4	9.99842	10.0421	10.1689	9.81698	9.86126	9.99066	5.96725	6.03157	6.0319	5.44951	5.88951	6.22478	-1.12925	0.200272	-1.03115	0.769059	integrin subunit beta 4
ARL2	8.21058	8.60915	8.26872	8.15758	8.30629	8.09716	8.73635	9.17213	9.01059	8.11682	8.56243	8.59438	-1.13409	0.0450222	-1.41214	6.76873e-05	ADP ribosylation factor like GTPase 2
CDH1	10.4444	10.4127	10.3437	10.219	10.2157	10.2106	11.1775	11.1533	11.1597	11.0214	11.1056	11.1943	-1.13518	0.0116994	-1.02223	0.67007	cadherin 1
TJP1	6.08807	6.14593	5.8386	5.90411	5.68073	5.91727	6.04218	5.95191	5.98294	5.90607	5.82292	5.97079	-1.13584	0.151338	-1.06216	0.537587	tight junction protein 1
SMAD7	5.50692	6.02776	5.44633	5.51962	5.4733	5.4306	5.43237	5.67632	5.33374	4.45204	4.3877	4.54101	-1.13584	0.22227	-2.05826	7.69961e-06	SMAD family member 7
ITGA6	10.487	10.4723	10.5617	10.3595	10.1708	10.4194	8.12995	8.04838	8.04291	7.71124	7.4494	7.85857	-1.13684	0.0239384	-1.331	0.000142145	integrin subunit alpha 6
CLDN3	10.3515	10.4592	10.4094	10.2606	10.2802	10.107	8.27388	8.46458	8.15463	8.13441	8.32037	8.27702	-1.13918	0.0148812	-1.02133	0.702409	claudin 3
PERP	8.86093	9.04496	8.82285	8.76547	8.67452	8.70414	9.46421	9.53083	9.55626	8.29993	8.88701	8.80194	-1.14005	0.051576	-1.69923	9.90122e-07	p53 apoptosis effector related to PMP22
CLDN2	5.16372	4.87405	4.76567	4.53896	4.7424	4.95242	4.89848	4.96997	5.16494	4.71335	4.65547	4.7395	-1.14111	0.244742	-1.2505	0.0890275	claudin 2
NF2	8.12477	8.1367	8.32997	7.94922	8.00686	8.05753	6.53746	6.75712	6.67114	6.63316	6.92938	6.99705	-1.14243	0.0321153	1.17951	0.0203521	neurofibromin 2
CLDN14	4.16958	4.29916	4.17371	4.19626	3.94697	3.91151	4.58032	4.30453	4.06714	4.44248	4.32485	4.40742	-1.14357	0.26094	1.04867	0.720094	claudin 14
LIM2	3.48181	3.36316	3.13283	3.27393	2.99776	3.11835	3.08543	3.18828	3.37006	3.19664	3.33721	3.25292	-1.14443	0.229926	1.05963	0.642327	lens intrinsic membrane protein 2
CTNNB1	8.57842	8.51426	8.4181	8.36372	8.37607	8.19545	8.88325	8.82255	8.70923	8.73443	8.72148	8.76486	-1.14617	0.00557731	-1.03726	0.461584	catenin beta 1
CDC42	9.78412	9.8563	9.6132	9.49901	9.61995	9.53417	9.49805	9.36512	9.37575	9.5672	9.61521	9.45085	-1.1513	0.00920494	1.09299	0.119231	cell division cycle 42
LIMS2	5.72606	5.37532	5.43391	5.17486	5.73223	5.07356	3.58408	3.04165	3.54493	3.8995	3.95588	3.5147	-1.16145	0.322694	1.31291	0.119856	LIM zinc finger domain containing 2
CD151	10.4618	10.579	10.5567	10.2213	10.3182	10.3855	8.59996	8.86557	8.65147	8.27441	8.35444	8.34974	-1.16347	0.00282609	-1.32086	2.86181e-05	CD151 molecule (Raph blood group)
MARVELD3	7.61468	7.41118	7.42857	7.26419	7.20231	7.31485	8.71255	8.69119	8.60407	8.19337	8.44447	8.40218	-1.16375	0.0151118	-1.20253	0.00985622	MARVEL domain containing 3
CDH4	3.78965	3.70085	3.55436	3.37383	3.22402	3.73251	4.67078	4.96985	4.89102	3.46445	3.90596	3.83189	-1.16683	0.23787	-2.03935	0.000114283	cadherin 4
OCLN	9.67525	9.69531	9.61198	9.63274	9.52086	9.19712	10.4913	10.5016	10.4199	10.2942	10.318	10.3739	-1.16688	0.0268607	-1.09281	0.231897	occludin
NECTIN3-AS1	3.09023	2.6306	3.1805	2.49235	3.05774	2.71866	3.64951	2.80082	2.93361	3.61582	3.19051	3.66527	-1.16981	0.370459	1.25003	0.26326	NECTIN3 antisense RNA 1
DST	9.08768	8.98452	8.87588	8.80804	8.7678	8.68764	9.19263	9.02064	9.21625	8.38754	8.45157	8.38649	-1.17487	0.00597004	-1.64074	1.62706e-07	dystonin
SHROOM2	3.65713	3.20842	3.65575	3.41258	2.97469	3.345	4.27889	4.50386	4.56239	3.74766	4.57296	4.54554	-1.18837	0.213055	1.00959	0.950295	shroom family member 2
CTNNA1	8.67166	8.72207	8.64876	8.40488	8.44347	8.39882	8.95959	8.77716	8.84572	8.60001	8.70565	8.76494	-1.20221	0.00368191	-1.11179	0.104714	catenin alpha 1
CADM3	3.6089	3.22816	3.39215	3.27289	2.85768	3.254	3.33568	3.33311	3.47705	3.59024	3.56205	3.28066	-1.20305	0.115841	1.07654	0.566331	cell adhesion molecule 3
CDH9	3.17658	2.96385	2.78496	2.58371	2.69969	2.76036	2.94533	2.61044	2.55479	2.77514	3.04254	2.73799	-1.21782	0.0904045	1.14432	0.292472	cadherin 9
CRB3	6.76351	6.87183	6.80001	6.37986	6.65221	6.54925	6.77752	6.85306	6.73442	5.91111	6.15402	6.21702	-1.22131	0.00739831	-1.58723	9.86668e-06	crumbs cell polarity complex component 3
DSG1	2.46494	2.31124	2.63711	2.24901	2.26478	2.02062	2.08252	2.22861	2.02114	2.29115	2.56756	2.09054	-1.22604	0.0783448	1.15798	0.249408	desmoglein 1
TJP3	8.37755	8.46868	8.472	8.05708	8.12748	8.16449	8.44635	8.70982	8.41311	8.24356	8.28657	8.37967	-1.23987	0.0280549	-1.16485	0.147745	tight junction protein 3
CLDN9	5.82747	6.01938	5.67882	5.5137	5.40248	5.63181	4.03448	3.9826	3.83045	4.21068	3.55722	3.95106	-1.24371	0.149822	-1.12639	0.476505	claudin 9
LAMA3	6.96226	6.99143	6.91863	6.5818	6.77543	6.5795	6.09301	6.02251	6.20959	4.25723	4.35675	4.41133	-1.2499	0.00950277	-3.3646	1.01947e-10	laminin subunit alpha 3
CDH10	3.43409	3.07253	3.40264	3.13286	2.87356	2.89723	2.80942	2.97297	3.03416	3.24892	3.08766	3.01237	-1.26825	0.0656152	1.11805	0.424934	cadherin 10
MPP5	6.63438	6.56807	6.46605	6.2643	6.22574	6.12834	8.58664	8.76789	8.55355	7.97274	7.88724	7.94425	-1.27522	0.000944889	-1.64263	1.53977e-06	membrane palmitoylated protein 5
DSP	9.12125	9.22368	9.26121	8.86609	8.88938	8.79795	10.3814	10.407	10.4163	9.84747	9.69823	9.82272	-1.27608	0.00012477	-1.55952	4.08625e-07	desmoplakin
NECTIN2	8.62077	8.71531	8.66253	8.26809	8.27328	8.39458	7.66962	7.46017	7.51442	7.40676	7.68637	7.76662	-1.27719	0.000749776	1.10114	0.170811	nectin cell adhesion molecule 2
CLDN7	9.91092	10.0633	10.0202	9.55028	9.68312	9.68375	9.12757	9.08784	8.83482	8.67313	8.77339	8.63184	-1.27727	7.82914e-05	-1.25894	0.00048707	claudin 7
CDH11	3.908	3.75438	3.83112	3.41188	3.2761	3.64326	3.83635	3.75183	3.53227	3.80475	3.88128	3.71719	-1.28451	0.077559	1.06461	0.682906	cadherin 11
PARD6B	8.42186	8.62527	8.71753	8.15328	8.10196	8.35912	9.96942	9.88752	9.75224	9.47035	9.58626	9.5403	-1.29405	0.000324873	-1.25794	0.00254327	par-6 family cell polarity regulator beta
WNT11	4.72243	4.60944	4.70732	4.10573	4.5946	4.25186	6.77043	7.17921	7.16433	5.56712	5.69823	5.52191	-1.29739	0.0197241	-2.76602	9.18326e-08	Wnt family member 11
ITGB1	9.2242	9.71635	9.47544	8.94771	9.0304	9.2492	9.27947	9.11472	9.16739	8.7099	8.74887	8.87215	-1.30945	0.00103479	-1.33204	0.00170906	integrin subunit beta 1
PLEC	7.69769	7.78659	8.0123	7.31869	7.26845	7.63169	6.56312	6.68698	6.64206	6.23478	6.07623	6.26965	-1.33109	0.000760462	-1.39381	0.000601912	plectin
RHOC	8.04658	8.29981	8.26327	7.77885	7.92586	7.60751	6.6718	6.88947	6.61467	5.91833	6.02831	5.9464	-1.35274	0.00050678	-1.72163	3.17532e-06	ras homolog family member C
CLDN17	2.93985	2.58803	2.94019	2.24115	2.77613	2.19471	2.2657	2.43089	2.6681	2.43823	2.57204	2.33142	-1.35706	0.0229046	-1.01462	0.9174	claudin 17
PRKCA	8.90385	9.0238	8.84434	8.35002	8.59443	8.48221	6.36908	6.3328	6.50729	7.12699	7.44436	7.58213	-1.3717	6.81654e-05	2.04757	8.34637e-09	protein kinase C alpha
CDH8	3.01516	3.26627	3.49551	2.86238	2.96249	2.55061	2.64536	3.05005	2.97762	3.05572	2.7715	2.72149	-1.3945	0.0126884	-1.08777	0.540954	cadherin 8
CXADR	9.00307	9.31746	8.93837	8.76482	8.36523	8.58744	9.54663	9.67413	9.61377	9.29893	8.92868	8.94125	-1.4121	0.00151112	-1.54536	0.00063169	CXADR Ig-like cell adhesion molecule
CLDN1	7.24916	7.21289	6.93629	6.51405	6.64842	6.66765	9.80337	9.80434	9.68732	10.0338	10.23	10.274	-1.43729	1.11587e-05	1.36536	0.000225147	claudin 1
MYO1C	9.54027	9.58817	9.56734	8.98334	8.95319	9.01601	7.93769	8.04073	7.96955	7.25465	7.41494	7.60698	-1.49212	1.26089e-06	-1.43496	2.02243e-05	myosin IC
LAMC2	8.15056	8.12453	8.37527	7.63194	7.34757	7.6222	7.97979	8.01411	8.08342	7.26671	7.26545	7.3247	-1.59035	1.05437e-05	-1.67382	1.31263e-05	laminin subunit gamma 2
CLDN23	6.81383	6.79656	6.59827	6.2769	6.13137	5.74909	6.24607	6.08891	5.99147	5.44081	5.50391	5.82554	-1.62317	0.00011915	-1.36902	0.0110777	claudin 23
FRMPD2	3.52785	3.29167	3.00574	2.65303	2.80385	2.05492	3.02504	3.47652	3.17502	3.51707	3.01879	3.40275	-1.74051	0.000946668	1.02438	0.879629	FERM and PDZ domain containing 2
LAMB3	9.16679	9.13501	9.15128	8.2787	8.31725	8.3073	8.76315	8.85154	8.79366	8.19499	8.41578	8.55826	-1.79742	1.86849e-07	-1.29393	0.00427785	laminin subunit beta 3
CLDN18	6.64016	6.48905	6.33113	5.92842	5.51978	5.29661	3.25494	3.79406	3.56963	4.33022	4.06079	4.07341	-1.87984	0.000131375	1.48811	0.0139001	claudin 18
COL17A1	9.86736	9.85779	9.85851	8.85273	8.95473	8.93599	6.03231	6.23781	6.1129	4.84958	4.94829	5.09782	-1.92675	2.65367e-09	-2.20896	9.79075e-10	collagen type XVII alpha 1 chain
TGFB2	5.44002	5.54491	5.59598	3.71405	4.08325	3.68478	3.45834	4.08073	3.9178	3.79417	3.49631	3.78952	-3.2759	3.64093e-08	-1.14441	0.352842	transforming growth factor beta 2

## Sheet: KLF4-related
	HT29-MTX-E12 static			HT29-MTX-E12 SWMS			Caco-2 static			Caco-2 SWMS			HT29MTXE12_SWMSvsStat		Caco2_SWMSvsStat
SYMBOL	G336_C05_07_9_HT29MTXStat3.CEL	G336_C09_09_8_HT29MTXStat2.CEL	G336_D07_11_7_HT29MTXStat1.CEL	G336_C07_08_12_HT29MTXSWMS3.CEL	G336_D05_10_11_HT29MTXSWMS2.CEL	G336_D09_12_11_HT29MTXSWMS2_2.CEL	G336_A05_01_3_CacoStat3.CEL	G336_A09_03_1_CacoStat1.CEL	G336_B07_05_2_CacoStat2.CEL	G336_A07_02_5_CacoSWMS2.CEL	G336_B05_04_5_CacoSWMS2.CEL	G336_B09_06_4_CacoSWMS1.CEL	FC	p-value	FC	p-value	Gene name
CCNB1	5.62246	5.44009	5.23016	8.43541	8.22055	7.8397	7.37233	7.31711	7.37987	7.94746	8.1409	8.12755	6.59159	1.06503e-14	1.74787	5.45886e-06	cyclin B1
NEUROG3	3.80769	3.4677	3.43058	4.31923	4.3585	5.05404	3.75757	3.55053	3.05403	4.33543	4.90081	4.65097	2.06524	0.000341082	2.40701	0.000174475	neurogenin 3
CDK2	6.88118	6.79561	6.98111	7.86607	7.97938	7.94953	7.64082	7.81516	7.5714	8.13314	8.19124	8.19625	2.05862	1.03704e-08	1.41312	0.000410438	cyclin dependent kinase 2
CCNE2	5.31133	5.23607	4.94113	5.97427	6.41906	6.21882	5.18528	4.73016	4.56853	5.01082	5.20887	5.25088	2.03425	0.000141974	1.29561	0.131279	cyclin E2
ODC1	8.88573	8.82398	8.86393	9.70196	9.58824	9.79936	8.74709	8.61735	8.5228	9.12185	9.14102	9.00526	1.79599	2.10557e-08	1.37971	0.000172779	ornithine decarboxylase 1
ATOH1	7.64524	7.13639	6.71975	8.10065	7.7759	7.77338	4.1124	4.16445	3.85116	4.5752	4.8307	5.50745	1.63834	0.00597684	2.09334	0.000717848	atonal bHLH transcription factor 1
NOS3	5.66436	5.01856	5.50035	6.098	6.13286	6.06056	4.10256	3.85882	4.19603	4.21264	4.12319	3.85897	1.62785	0.00100021	1.00333	0.981151	nitric oxide synthase 3
CCNE1	6.70225	6.53132	6.52572	7.38814	7.28353	7.2209	5.88272	5.87119	5.67439	6.21406	6.0411	6.28104	1.6254	4.84373e-05	1.2978	0.0200078	cyclin E1
NOTCH1	6.21594	6.16566	6.37139	6.97517	6.70049	7.08959	5.31253	5.30769	5.1048	4.83721	5.57505	5.36239	1.61479	0.00017229	1.11134	0.362899	notch receptor 1
TP53	7.42664	7.58875	7.52239	7.84283	7.89266	8.19667	5.62258	5.32983	5.30351	5.29295	5.84983	5.61609	1.39231	0.00170939	1.17751	0.122348	tumor protein p53
TP53	7.42664	7.58875	7.52239	7.84283	7.89266	8.19667	5.62258	5.32983	5.30351	5.29295	5.84983	5.61609	1.39231	0.00170939	1.17751	0.122348	tumor protein p53
TEAD4	6.18293	5.80467	6.25557	6.60042	6.36278	6.69006	7.07994	7.00736	6.91173	6.17607	6.43788	6.83783	1.39061	0.0020544	-1.34972	0.0094712	TEA domain transcription factor 4
KRT4	3.15107	2.89944	3.15662	3.5245	3.13231	3.79764	3.76012	3.32012	3.44914	3.46448	3.49301	3.70657	1.35964	0.0416353	1.07066	0.670215	keratin 4
HSP90AA1	7.69104	7.776	7.56379	7.99194	8.20416	8.09334	7.12993	7.14638	7.24848	7.76163	7.24767	7.36885	1.32692	0.00164118	1.13102	0.167795	heat shock protein 90 alpha family class A member 1
HSP90AB4P	3.42765	4.35245	3.26841	3.82429	4.25763	4.18794	4.15755	3.36251	4.22169	4.96769	3.91369	3.7488	1.32246	0.192048	1.02973	0.900921	heat shock protein 90 alpha family class B member 4, pseudogene
KREMEN1	5.54259	5.8936	5.62248	6.07161	6.07514	6.03198	6.12106	6.00937	5.85004	5.45855	5.61802	5.68102	1.29869	0.00790249	-1.30752	0.0142464	kringle containing transmembrane protein 1
HDC	3.02095	3.64941	3.16511	3.62653	3.76806	3.50055	3.30547	3.20691	3.81637	3.6439	3.36942	3.28138	1.26641	0.0907142	-1.06633	0.671551	histidine decarboxylase
PPP2R5D	6.80359	6.72585	6.79033	7.1376	7.06574	7.04885	7.68126	7.81956	7.49735	6.76103	7.16328	7.18966	1.24138	0.00595602	-1.45992	0.000149573	protein phosphatase 2 regulatory subunit B'delta
MYC	8.17784	7.83256	8.05455	8.27048	8.14719	8.54379	7.00848	6.46714	6.40642	6.93261	7.06901	7.26609	1.23899	0.0195415	1.45177	0.00102194	MYC proto-oncogene, bHLH transcription factor
TGFB1	8.01863	8.43789	8.40857	8.54068	8.49244	8.70532	7.0667	7.30354	7.00184	5.67113	6.15405	6.28156	1.2356	0.0263575	-2.00957	1.98215e-06	transforming growth factor beta 1
HSP90B1	11.5015	11.4635	11.4377	11.7892	11.6467	11.7472	12.1366	12.1202	12.1306	12.1627	12.0791	12.2731	1.19788	1.52628e-05	1.03272	0.357771	heat shock protein 90 beta family member 1
HSP90AB1	10.625	10.5369	10.597	10.9479	10.8123	10.7567	10.4933	10.6067	10.5184	10.6533	10.6063	10.7453	1.18719	0.000932281	1.09781	0.0710089	heat shock protein 90 alpha family class B member 1
FZD1	4.99608	5.01073	4.95684	5.25665	5.05844	5.25719	4.67033	4.82549	4.61817	4.17269	4.79482	4.86552	1.15841	0.169454	1.0187	0.874823	frizzled class receptor 1
CDKN1C	4.42544	4.60981	4.32565	4.56925	4.68002	4.66519	4.40045	4.4953	4.86616	4.29034	3.98664	3.88094	1.12691	0.369087	-1.53607	0.00940994	cyclin dependent kinase inhibitor 1C
CEBPB	6.47293	6.78602	6.69548	6.89077	6.72493	6.811	7.00287	7.10458	6.64051	6.46303	6.14732	6.33543	1.12556	0.258223	-1.59461	0.000795234	CCAAT enhancer binding protein beta
TAZ	5.7021	5.53549	5.50002	5.71102	5.37565	6.02812	6.00507	6.18414	6.09567	5.75236	6.01029	5.9559	1.10968	0.316717	-1.09961	0.416756	tafazzin
ATG7	5.59652	5.54634	5.77397	5.7782	5.73737	5.82563	6.66186	6.26168	6.58232	6.28763	6.64646	6.86258	1.09727	0.285551	1.15049	0.159238	autophagy related 7
IL10	2.88712	2.94439	2.8548	3.10512	3.14468	2.83298	2.71617	3.06536	2.87152	2.34148	3.07805	2.40737	1.09513	0.455319	-1.13126	0.372073	interleukin 10
CLMP	3.89728	3.5446	3.78686	3.77962	4.06873	3.72411	5.91134	5.61523	5.09995	5.12793	5.24958	5.02406	1.08307	0.527522	-1.29454	0.0826905	CXADR like membrane protein
ESR1	2.89384	2.70203	2.77676	2.86536	3.03942	2.83718	2.87805	3.07198	2.99992	2.94913	3.14242	3.09653	1.0801	0.490523	1.06735	0.604926	estrogen receptor 1
CDKN1B	7.70477	7.79334	7.7748	7.89244	7.86765	7.77568	9.18052	9.23955	9.34339	8.81943	9.05911	9.1286	1.06001	0.261229	-1.15599	0.0205677	cyclin dependent kinase inhibitor 1B
GHRL	3.71525	3.70929	3.43809	3.6419	3.78124	3.65801	3.98003	4.23837	4.12575	3.9994	4.2144	3.78157	1.05499	0.617429	-1.0872	0.491824	ghrelin and obestatin prepropeptide
APOE	5.00103	4.87932	4.38434	4.64143	5.10434	4.7883	9.42911	9.81893	9.47939	9.52026	9.71984	9.82207	1.05314	0.647762	1.11327	0.406086	apolipoprotein E
SLURP1	3.77879	3.60758	4.10073	4.0096	3.92911	3.72804	3.48958	4.26617	3.83813	3.36596	3.65723	3.40505	1.04517	0.746454	-1.30333	0.099661	secreted LY6/PLAUR domain containing 1
CDX2	5.21714	5.51777	5.67056	5.33175	5.47446	5.7561	8.77395	9.30191	9.27853	8.14944	8.52832	8.71116	1.04421	0.620391	-1.53095	0.000409397	caudal type homeobox 2
PDGFRB	3.43041	3.04882	3.20042	3.17416	3.27768	3.40393	4.1047	3.42595	4.18026	4.76049	5.10243	5.09847	1.03982	0.776511	2.25484	5.99644e-05	platelet derived growth factor receptor beta
CCN4	3.28584	4.02689	3.6744	3.40022	3.90089	3.82155	4.00508	4.05971	4.40736	3.73989	3.65897	3.43369	1.03132	0.809827	-1.55379	0.00674599	cellular communication network factor 4
LDLR	9.84293	9.91901	9.38607	9.81576	9.77269	9.69248	9.76665	9.41775	9.40754	9.43429	9.52156	9.5639	1.02885	0.661709	1.01903	0.79718	low density lipoprotein receptor
CDKN1A	6.48884	6.92323	6.39392	6.90751	6.65965	6.33496	5.81146	6.10927	5.80859	5.18364	5.35172	5.11523	1.02136	0.825125	-1.57794	0.000518136	cyclin dependent kinase inhibitor 1A
KRT13	3.39469	3.45444	4.01852	3.74157	3.50502	3.623	3.19314	3.06013	3.37239	3.45534	3.23131	3.29313	1.0083	0.961146	1.08439	0.67387	keratin 13
LAMA1	3.27332	3.24129	3.12697	3.27886	3.05952	3.31437	5.2916	4.70632	4.80605	4.18288	4.21959	4.48517	1.00683	0.953301	-1.48122	0.00757173	laminin subunit alpha 1
HSPA8	12.0497	12.154	12.1821	12.0743	12.1066	12.1697	12.1429	12.2551	12.1708	12.2405	12.1818	12.2602	-1.00793	0.793707	1.01279	0.710045	heat shock protein family A (Hsp70) member 8
KLF6	10.2963	9.95945	9.37545	10.3077	9.7248	9.55554	9.93933	9.27066	8.995	8.75194	8.81649	8.37059	-1.0084	0.942241	-1.6113	0.00307862	Kruppel like factor 6
HSP90AB2P	4.16192	2.99117	4.28771	3.19754	4.25047	4.03815	3.58262	4.00552	4.24135	3.32479	3.13377	4.57718	-1.01522	0.949266	-1.16514	0.571502	heat shock protein 90 alpha family class B member 2, pseudogene
SLC9A3R1	9.8374	10.0514	9.86427	9.85175	9.73097	10.0325	10.5114	10.7017	10.6681	10.0891	10.3173	10.3888	-1.02233	0.707067	-1.26527	0.00245077	SLC9A3 regulator 1
CLDN5	3.8214	3.7266	3.70813	3.573	3.48428	4.04891	3.9503	3.94395	3.90553	4.4611	3.70392	3.85327	-1.02325	0.852594	-1.04676	0.744236	claudin 5
MAP1LC3A	3.35726	4.04868	3.75395	3.65568	3.43785	3.95741	4.54691	4.41422	5.37891	3.75827	3.67324	3.92009	-1.0242	0.86217	-2.04721	0.000226763	microtubule associated protein 1 light chain 3 alpha
KLF5	9.51298	9.55927	9.45415	9.52827	9.36692	9.46128	9.12596	9.10508	9.19437	9.01931	9.06837	9.06418	-1.03829	0.361842	-1.05026	0.29462	Kruppel like factor 5
FRAT1	4.36066	4.37507	4.01945	4.3659	4.14156	4.07521	3.38384	3.28691	3.36738	3.32377	3.90832	3.9757	-1.04128	0.745041	1.43288	0.0188447	FRAT regulator of WNT signaling pathway 1
PAX6	3.39172	2.79409	2.88479	3.07736	2.77445	2.96015	3.42677	3.47234	3.2372	3.27522	3.38769	2.85692	-1.04693	0.711103	-1.13327	0.376399	paired box 6
WNT16	4.23824	3.96629	3.6298	3.78651	4.08585	3.76027	3.66879	3.82537	4.16575	3.88716	3.64049	3.90841	-1.06809	0.645983	-1.081	0.631183	Wnt family member 16
CYP1A1	3.50586	3.26588	3.84627	3.48318	3.38941	3.38679	5.45362	5.38274	5.26161	4.50923	4.56738	4.06896	-1.07869	0.588188	-1.95933	0.000463588	cytochrome P450 family 1 subfamily A member 1
BMP4	9.86675	9.94557	10.162	9.86599	9.87018	9.89564	7.78045	7.67473	7.62051	6.12493	6.23118	6.02242	-1.07879	0.17104	-2.9719	1.83157e-12	bone morphogenetic protein 4
ELK3	5.35128	5.62343	5.38306	5.41434	5.15903	5.43397	4.48706	4.39339	4.76552	4.28296	4.36354	4.80979	-1.08287	0.468697	-1.00531	0.965714	ETS transcription factor ELK3
EFNB3	4.17617	3.83232	3.62933	3.48161	4.06858	3.78025	3.94635	3.96405	4.01124	4.16108	3.78816	4.39359	-1.08812	0.559199	1.08677	0.610434	ephrin B3
MFN2	7.88163	7.8143	8.00669	7.84273	7.80952	7.67389	8.37382	8.40421	8.18889	7.67694	7.82296	8.07204	-1.09479	0.16982	-1.33129	0.000933435	mitofusin 2
HSP90AB3P	6.28943	6.34846	6.79911	6.6228	6.20291	6.22108	5.43144	5.9224	6.42757	5.84726	6.03914	6.32159	-1.09831	0.510136	1.12409	0.468288	heat shock protein 90 alpha family class B member 3, pseudogene
YAP1	8.05112	8.10686	7.99464	7.87282	7.91184	7.94078	9.0793	9.18885	9.08867	8.84998	8.97383	9.04086	-1.10006	0.0821074	-1.10848	0.0955993	Yes associated protein 1
SP1	8.82236	8.74609	8.79627	8.63119	8.60134	8.60703	8.71264	8.64898	8.71218	8.5274	8.58244	8.71694	-1.1296	0.0187384	-1.04182	0.449914	Sp1 transcription factor
CDH1	10.4444	10.4127	10.3437	10.219	10.2157	10.2106	11.1775	11.1533	11.1597	11.0214	11.1056	11.1943	-1.13518	0.0116994	-1.02223	0.67007	cadherin 1
TJP1	6.08807	6.14593	5.8386	5.90411	5.68073	5.91727	6.04218	5.95191	5.98294	5.90607	5.82292	5.97079	-1.13584	0.151338	-1.06216	0.537587	tight junction protein 1
CTNNB1	8.57842	8.51426	8.4181	8.36372	8.37607	8.19545	8.88325	8.82255	8.70923	8.73443	8.72148	8.76486	-1.14617	0.00557731	-1.03726	0.461584	catenin beta 1
TIMP1	9.00555	9.24682	9.43214	8.94248	8.91909	9.18916	3.65991	3.46799	3.46186	3.4726	3.13471	3.45717	-1.15178	0.0920694	-1.17107	0.0956823	TIMP metallopeptidase inhibitor 1
IL6	3.49025	3.07667	3.26554	3.22218	3.00149	2.9763	2.85341	2.96836	3.21736	3.67536	2.7692	3.14284	-1.16082	0.28975	1.03767	0.813481	interleukin 6
DLK2	5.17624	5.10782	4.86296	4.92682	4.66126	4.86017	5.28731	5.41719	5.09118	5.68349	5.02353	4.95572	-1.16686	0.17131	-1.12058	0.364394	delta like non-canonical Notch ligand 2
OCLN	9.67525	9.69531	9.61198	9.63274	9.52086	9.19712	10.4913	10.5016	10.4199	10.2942	10.318	10.3739	-1.16688	0.0268607	-1.09281	0.231897	occludin
TAGLN	5.16304	5.45161	5.2066	4.72476	5.08023	5.30495	5.48919	5.33891	4.64717	4.58031	3.96838	4.23043	-1.17471	0.355247	-2.02211	0.00201497	transgelin
ALPL	4.10196	4.04468	3.8836	3.65769	3.73045	3.86495	3.92101	3.59579	3.5444	3.79396	3.62108	3.63314	-1.19337	0.128162	-1.02099	0.869933	alkaline phosphatase, biomineralization associated
MYOCD	3.06749	3.41952	3.20798	3.09803	2.72935	2.95393	3.05473	2.90022	2.75026	3.1797	3.12817	2.79596	-1.21859	0.0954569	1.07388	0.580692	myocardin
TRH	3.57775	3.56738	4.00174	3.3514	3.78403	3.18346	3.52346	3.89361	4.07442	4.27891	3.63817	3.65942	-1.2298	0.172955	-1.07861	0.651121	thyrotropin releasing hormone
LRP5	9.06912	8.99737	9.11826	8.70941	8.68721	8.82535	8.62424	8.66302	8.66821	8.34794	8.54955	8.43046	-1.24252	0.000262738	-1.13863	0.0264957	LDL receptor related protein 5
KRT19	11.9439	11.9937	11.9338	11.6133	11.7067	11.6028	10.9496	11.1516	11.0238	10.1413	10.2194	10.2891	-1.24549	2.39557e-05	-1.75412	3.26842e-10	keratin 19
DMP1	2.92235	2.53661	2.91229	2.3787	2.66952	2.40546	2.32354	2.60335	2.65936	2.71403	2.6405	2.60976	-1.24599	0.0617824	1.06473	0.620318	dentin matrix acidic phosphoprotein 1
LAMA3	6.96226	6.99143	6.91863	6.5818	6.77543	6.5795	6.09301	6.02251	6.20959	4.25723	4.35675	4.41133	-1.2499	0.00950277	-3.3646	1.01947e-10	laminin subunit alpha 3
CA1	3.65852	3.61896	3.48095	3.4145	3.29896	2.96221	3.70376	3.70063	4.10534	3.52632	3.77517	3.6948	-1.30109	0.0438676	-1.07739	0.592455	carbonic anhydrase 1
ALPI	3.56232	3.80281	3.81517	3.4863	3.53945	2.98956	7.08285	7.12063	6.91581	4.70216	5.7913	5.84288	-1.31811	0.0666688	-2.5941	1.56287e-05	alkaline phosphatase, intestinal
TIMP2	8.2012	8.41089	8.36081	8.00049	7.81014	7.92519	7.6583	7.88878	7.81803	7.26332	7.0245	7.28001	-1.3257	0.000728893	-1.55752	2.58761e-05	TIMP metallopeptidase inhibitor 2
ONECUT1	3.80187	3.89968	3.97415	3.55556	3.27657	3.48599	4.05142	4.53563	4.10146	3.73901	4.40022	4.17634	-1.3543	0.0251564	-1.01431	0.920106	one cut homeobox 1
PFKP	8.01801	8.22086	8.11504	7.60441	7.62625	7.77814	7.81056	8.18377	8.21932	5.78168	6.14094	5.99179	-1.35587	0.000266601	-4.19318	7.96618e-13	phosphofructokinase, platelet
SLC39A4	7.68297	7.93014	7.56255	7.41549	7.17884	7.26088	8.95754	9.25324	9.01111	7.71066	7.92433	8.05243	-1.35612	0.00177825	-2.19562	2.07647e-07	solute carrier family 39 member 4
RHOU	8.71511	8.7828	8.54235	8.20818	8.38272	8.13009	8.41792	8.13979	7.94542	6.70418	7.02365	6.94423	-1.35904	0.000377871	-2.33422	5.52493e-09	ras homolog family member U
CYP11A1	3.32407	2.99779	2.99801	2.93196	2.45659	2.47448	2.52093	2.59593	2.64579	2.98599	3.10611	2.81138	-1.39775	0.0278448	1.30641	0.1077	cytochrome P450 family 11 subfamily A member 1
PPARG	8.84271	9.25656	9.27333	8.39266	8.72326	8.73866	7.62794	8.05001	8.13873	6.81345	7.05247	7.15	-1.41853	7.57531e-05	-1.91025	1.73054e-07	peroxisome proliferator activated receptor gamma
EFNB1	9.78222	9.91052	9.84688	9.21771	9.35012	9.40028	6.21631	6.17809	6.01196	5.47072	6.33557	6.68958	-1.43262	0.0114746	1.16729	0.281434	ephrin B1
SLC46A1	6.50913	6.90245	6.78478	6.11994	6.05571	6.31118	9.38044	9.38473	9.28965	8.35351	8.47844	8.6371	-1.47321	4.50811e-05	-1.79142	1.45765e-06	solute carrier family 46 member 1
CCND1	8.42468	8.37903	8.49471	7.83587	7.84619	7.85626	8.56896	8.74963	8.7842	8.26652	8.37583	8.57551	-1.50619	1.03667e-07	-1.21055	0.00205619	cyclin D1
GATA4	3.55311	3.55068	3.58063	2.76219	3.04141	2.9495	3.75459	4.56125	3.93376	4.32435	5.02907	5.21448	-1.56383	0.00518038	1.8609	0.00106844	GATA binding protein 4
CCND2	3.70982	3.95856	4.05213	3.16285	2.82705	3.03058	5.33497	5.88737	5.37103	5.92001	6.8444	6.83034	-1.85015	0.000220185	2.24624	4.54164e-05	cyclin D2
KLF4	7.24857	7.67164	7.1932	6.47969	6.53272	6.40654	5.85362	6.04844	5.74006	4.71062	5.02706	4.78536	-1.8585	3.91821e-07	-2.03559	3.24471e-07	Kruppel like factor 4
EFNB2	8.02123	7.79988	7.88141	6.7621	6.76268	6.92181	6.65685	6.69392	6.36028	4.77133	5.30374	5.49415	-2.1091	2.07357e-07	-2.39247	1.31466e-07	ephrin B2
GPA33	9.44402	9.40833	9.00981	7.54576	7.58654	7.39381	9.5984	9.90705	9.79667	7.06989	7.03638	6.96014	-3.4332	5.90222e-13	-6.73038	3.78296e-15	glycoprotein A33

## Sheet: Ion transport
	HT29-MTX-E12 static			HT29-MTX-E12 SWMS			Caco-2 static			Caco-2 SWMS			HT29MTXE12_SWMSvsStat		Caco2_SWMSvsStat
SYMBOL	G336_C05_07_9_HT29MTXStat3.CEL	G336_C09_09_8_HT29MTXStat2.CEL	G336_D07_11_7_HT29MTXStat1.CEL	G336_C07_08_12_HT29MTXSWMS3.CEL	G336_D05_10_11_HT29MTXSWMS2.CEL	G336_D09_12_11_HT29MTXSWMS2_2.CEL	G336_A05_01_3_CacoStat3.CEL	G336_A09_03_1_CacoStat1.CEL	G336_B07_05_2_CacoStat2.CEL	G336_A07_02_5_CacoSWMS2.CEL	G336_B05_04_5_CacoSWMS2.CEL	G336_B09_06_4_CacoSWMS1.CEL	FC	p-value	FC	p-value	Gene name
ATP1A1	7.90609	7.60429	7.06691	10.0537	9.89477	9.67123	7.69908	7.34517	7.46752	8.52647	8.61073	8.76073	5.03001	5.48345e-11	2.33714	1.09558e-06	ATPase Na+/K+ transporting subunit alpha 1
ATP1A2	8.23446	8.03176	8.29413	9.04123	8.89211	8.8795	9.28484	9.11578	9.05387	10.0056	9.99739	9.90104	1.68477	2.88186e-09	1.78312	3.87145e-09	ATPase Na+/K+ transporting subunit alpha 2
ATP1A3	3.96605	4.52694	4.47082	4.94435	4.26197	5.3968	4.95597	5.10422	5.43014	5.00152	5.7638	5.54094	1.51311	0.103579	1.22648	0.458662	ATPase Na+/K+ transporting subunit alpha 3
ATP1A4	7.12611	7.01764	7.30294	7.77477	7.65986	7.77557	9.23755	9.30683	9.2701	8.32414	8.13174	8.16601	1.50149	6.8584e-06	-2.13043	8.04822e-09	ATPase Na+/K+ transporting subunit alpha 4
ATP1B1	5.71689	5.89136	5.7111	6.20799	6.30308	6.43306	8.62418	8.52369	8.63748	9.03844	9.26297	9.14314	1.4632	1.06912e-05	1.48966	2.62377e-05	ATPase Na+/K+ transporting subunit beta 1
ATP1B2	7.3431	7.11198	6.88648	7.65751	7.63374	7.6644	7.63543	7.63902	7.8007	4.91695	5.47803	5.36289	1.45158	0.0003688	-4.98325	5.63154e-12	ATPase Na+/K+ transporting subunit beta 2
ATP1B3	4.24053	4.27664	4.4385	4.98461	4.76513	4.78621	6.28145	6.6108	6.54755	6.38494	6.84687	6.57552	1.43851	0.0147692	1.15609	0.351492	ATPase Na+/K+ transporting subunit beta 3
ATP1B4	10.2374	10.2335	10.2861	10.6836	10.6466	10.607	7.45303	7.23286	7.23221	7.92231	8.0386	8.26686	1.30865	4.40173e-05	1.76195	1.37056e-08	ATPase Na+/K+ transporting family member beta 4
ATP2B1	8.26624	8.19582	7.89706	8.50865	8.50695	8.44642	5.86068	5.97231	5.8085	6.16455	6.58564	6.74251	1.29822	0.0682421	1.67129	0.00381692	ATPase plasma membrane Ca2+ transporting 1
ATP2B2	8.22879	8.05485	8.02407	8.44637	8.48521	8.42658	9.54612	9.51126	9.44963	9.28277	9.33592	9.49452	1.27191	9.88669e-05	-1.07132	0.216729	ATPase plasma membrane Ca2+ transporting 2
ATP2B3	3.87383	4.11053	4.53726	4.24137	4.90652	4.33021	3.93989	4.45752	4.16429	3.94046	3.94143	3.8974	1.23428	0.111453	-1.25701	0.125093	ATPase plasma membrane Ca2+ transporting 3
ATP2B4	3.52481	4.69107	3.6258	3.95393	3.74768	4.78996	4.08241	3.46854	3.81308	4.74126	3.39403	3.29271	1.20556	0.516139	-1.18982	0.592453	ATPase plasma membrane Ca2+ transporting 4
CA1	8.90802	8.98818	9.0095	9.17223	9.07295	9.29703	9.42474	9.38971	9.3807	8.73352	8.71168	8.85919	1.164	0.00200938	-1.54484	5.39257e-08	carbonic anhydrase 1
CA2	7.30155	7.08616	7.17706	7.37571	7.45362	7.41179	6.854	6.94366	7.04315	7.25973	7.21709	7.43768	1.16188	0.0265874	1.28755	0.00215164	carbonic anhydrase 2
CFTR	2.2438	2.58416	2.98402	2.96331	3.1453	2.28735	3.15938	2.66776	3.2989	2.01087	2.7453	2.47153	1.1265	0.593517	-1.47308	0.138696	CF transmembrane conductance regulator
CLCN2	2.84734	3.51443	2.77129	3.64523	2.85572	3.08098	3.50356	3.03547	2.69948	2.89182	2.76571	2.92545	1.12501	0.466752	-1.14785	0.451511	chloride voltage-gated channel 2
CYBRD1	8.01474	7.97361	8.04816	8.21519	8.14208	8.13824	8.58056	8.43214	8.55883	8.28811	8.55231	8.45789	1.11184	0.0471548	-1.02854	0.621626	cytochrome b reductase 1
HEPH	8.54012	8.50922	8.56943	8.79384	8.57759	8.6824	9.20456	9.12371	9.11472	8.9862	9.0881	9.21747	1.10716	0.0380277	-1.00751	0.885319	hephaestin
KCNE3	2.47717	2.96665	2.84567	2.81319	2.83848	2.98752	3.62758	3.43895	3.05696	3.00616	2.82813	2.8555	1.09596	0.457451	-1.43703	0.0165834	potassium voltage-gated channel subfamily E regulatory subunit 3
MAPK1	8.49767	8.52451	8.59188	8.59099	8.54444	8.70224	8.8056	8.9317	8.93807	9.13599	9.10167	8.97927	1.05681	0.260357	1.1113	0.0659205	mitogen-activated protein kinase 1
MAPK3	3.54477	3.56337	4.58354	3.79444	3.66415	4.21459	4.02475	3.93518	3.22718	4.15194	4.12292	4.17296	1.01669	0.924783	1.31739	0.176741	mitogen-activated protein kinase 3
MKI67	6.80298	6.88801	6.95473	6.69324	6.8668	7.05651	6.09649	6.4007	6.21276	5.69923	5.89846	6.36494	-1.00128	0.99006	-1.14865	0.244278	marker of proliferation Ki-67
NFKB1	7.6831	7.88089	7.85716	7.71074	7.97126	7.72133	6.84027	7.10404	7.04741	6.18086	6.37786	6.31481	-1.00642	0.924008	-1.62304	6.06941e-06	nuclear factor kappa B subunit 1
PLCG1	7.96797	7.80247	7.67283	7.59561	7.67296	7.85586	7.68561	7.64587	7.41392	6.99412	7.14685	7.30816	-1.07292	0.350007	-1.30784	0.0048656	phospholipase C gamma 1
PRKCA	5.95464	5.6493	5.64918	5.69385	5.48653	5.69601	4.78998	4.53565	4.3808	5.7809	6.21869	6.29121	-1.08457	0.443049	3.13738	2.41357e-08	protein kinase C alpha
SLC11A2	3.9867	3.98242	4.30872	4.17267	3.90755	3.79205	4.20275	4.49849	4.60272	4.21237	4.89185	4.6323	-1.0998	0.49613	1.21175	0.231304	solute carrier family 11 member 2
SLC12A2	7.08796	7.13078	7.13512	6.85429	7.03814	7.05644	8.80179	8.76324	8.90587	8.21542	8.36036	8.29035	-1.10047	0.185218	-1.42348	0.000321786	solute carrier family 12 member 2
SLC26A3	4.12176	4.17778	4.34837	4.08236	4.19855	3.99634	4.26527	4.3306	4.70092	4.25828	3.89576	3.97334	-1.10148	0.403199	-1.37967	0.021955	solute carrier family 26 member 3
SLC26A6	3.86699	3.83647	4.11421	3.66541	3.4861	4.04161	3.99396	4.2243	3.7395	3.93951	3.50023	3.64457	-1.13348	0.347429	-1.30196	0.0898493	solute carrier family 26 member 6
SLC26A9	3.34634	2.96616	3.03883	2.92523	3.0091	2.91362	3.10938	2.85638	3.14913	3.22636	3.18576	3.17291	-1.13389	0.28616	1.1447	0.309625	solute carrier family 26 member 9
SLC30A1	3.66659	3.37782	3.91633	3.83287	2.91591	3.52816	3.69365	4.12227	3.99889	3.81814	2.9115	3.78718	-1.1592	0.350652	-1.42592	0.05754	solute carrier family 30 member 1
SLC31A1	3.79102	3.85351	3.67303	3.49378	3.38803	3.69163	7.24288	7.27631	7.35708	5.35305	5.95689	5.8174	-1.17679	0.14084	-2.80841	1.33497e-07	solute carrier family 31 member 1
SLC34A1	4.11752	3.7142	4.20401	3.53067	3.63127	4.05784	3.71327	3.72406	3.45065	4.20986	3.55814	3.74612	-1.19707	0.175456	1.06764	0.654841	solute carrier family 34 member 1
SLC34A2	9.25946	9.45386	9.11341	8.9662	9.09901	8.96171	9.16297	9.25112	9.13251	8.62851	8.88989	8.98236	-1.20269	0.00792693	-1.22535	0.00937751	solute carrier family 34 member 2
SLC34A3	3.54238	3.27106	3.37823	3.12919	3.05264	3.19224	2.98764	3.3164	3.59093	3.172	3.31327	3.55137	-1.21406	0.103948	1.05583	0.675642	solute carrier family 34 member 3
SLC39A4	3.75301	3.66901	3.48895	3.38796	2.97826	3.59341	6.48989	6.17735	5.01998	6.59319	6.42053	5.90822	-1.21552	0.373953	1.28461	0.315004	solute carrier family 39 member 4
SLC40A1	3.54395	3.20627	3.38573	3.22497	3.12706	2.98346	2.71292	2.90727	3.15559	2.98788	2.76917	3.17933	-1.21787	0.0988394	1.03864	0.769989	solute carrier family 40 member 1
SLC46A1	3.2293	3.20374	3.38558	2.9778	2.45661	3.41768	2.91841	3.27448	2.5539	3.64686	2.79928	3.01879	-1.22154	0.243888	1.05613	0.774193	solute carrier family 46 member 1
SLC4A2	2.78426	2.72353	3.03774	2.65957	2.2813	2.61984	11.034	11.0499	10.962	9.36104	9.26629	9.37876	-1.2484	0.029596	-3.1775	4.61894e-09	solute carrier family 4 member 2
SLC4A4	4.58976	4.78979	5.06177	4.41823	4.53062	4.44545	5.89081	6.11766	5.99122	5.48409	5.80869	5.89478	-1.27452	0.0108145	-1.17904	0.103719	solute carrier family 4 member 4
SLC5A1	3.65852	3.61896	3.48095	3.4145	3.29896	2.96221	3.70376	3.70063	4.10534	3.52632	3.77517	3.6948	-1.30109	0.0438676	-1.07739	0.592455	solute carrier family 5 member 1
SLC6A19	4.64285	4.30176	4.34405	4.03437	3.97907	4.0773	4.09911	3.95395	3.83719	4.30418	4.05819	3.73881	-1.30962	0.0229984	1.02181	0.86168	solute carrier family 6 member 19
SLC8A1	12.0418	12.0954	12.0175	11.6257	11.6059	11.6671	11.0133	11.1719	11.1016	9.58875	9.64106	9.65854	-1.33321	1.70409e-08	-2.75891	2.61081e-16	solute carrier family 8 member A1
SLC8A2	7.68297	7.93014	7.56255	7.41549	7.17884	7.26088	8.95754	9.25324	9.01111	7.71066	7.92433	8.05243	-1.35612	0.00177825	-2.19562	2.07647e-07	solute carrier family 8 member A2
SLC8A3	8.90385	9.0238	8.84434	8.35002	8.59443	8.48221	6.36908	6.3328	6.50729	7.12699	7.44436	7.58213	-1.3717	6.81654e-05	2.04757	8.34637e-09	solute carrier family 8 member A3
SLC9A1	8.03009	8.04464	7.83451	7.39024	7.64883	7.49096	6.71814	6.97711	7.04975	6.19166	6.7755	6.95225	-1.37938	0.00341179	-1.11913	0.304673	solute carrier family 9 member A1
SLC9A3	9.19171	9.2178	9.2663	8.77253	8.74629	8.64946	9.66479	9.39204	9.29351	8.28801	8.24974	8.29036	-1.41742	2.52885e-06	-2.23806	9.02239e-11	solute carrier family 9 member A3
STEAP1	8.09766	8.24621	8.16895	7.61154	7.77593	7.59104	10.8685	11.1021	11.2469	9.45468	9.54264	9.47591	-1.42653	0.000108335	-3.01316	2.30836e-10	STEAP family member 1
STEAP2	10.4154	10.4204	10.3457	9.87143	9.83614	9.89654	10.893	11.0964	10.9609	10.1559	10.3909	10.2264	-1.43294	2.54411e-07	-1.6291	1.96693e-08	STEAP2 metalloreductase
TF	6.50913	6.90245	6.78478	6.11994	6.05571	6.31119	9.38044	9.38473	9.28965	8.35351	8.47844	8.6371	-1.47321	4.50811e-05	-1.79142	1.45765e-06	transferrin
TNF	6.07837	5.93919	6.20254	5.71028	5.65112	5.2247	2.6064	2.55757	2.85889	2.79227	2.80113	2.84689	-1.47829	0.00437388	1.1223	0.402455	tumor necrosis factor
TRPM6	8.16844	8.10774	7.96246	7.36915	7.59914	7.28158	6.93471	6.78027	6.75575	6.33163	6.37166	6.43317	-1.59421	1.87559e-06	-1.33842	0.00110065	transient receptor potential cation channel subfamily M member 6
TRPM7	8.89492	9.04858	8.72567	7.92202	7.97069	7.87304	4.97448	4.86927	5.08413	4.108	4.10429	3.74249	-1.95078	2.41507e-07	-2.02773	5.94562e-07	transient receptor potential cation channel subfamily M member 7
TRPV6	10.034	10.0254	9.76448	8.77666	8.8618	8.58122	9.77822	9.72982	9.84598	9.01916	9.18416	9.18477	-2.3142	1.96529e-11	-1.53137	2.20628e-06	transient receptor potential cation channel subfamily V member 6

## Sheet: Cytoskeleton
	HT29-MTX-E12 static			HT29-MTX-E12 SWMS			Caco-2 static			Caco-2 SWMS			HT29MTXE12_SWMSvsStat		Caco2_SWMSvsStat		This list is based on https://www.gsea-msigdb.org/gsea/msigdb/cards/CYTOSKELETON.html
SYMBOL	G336_C05_07_9_HT29MTXStat3.CEL	G336_C09_09_8_HT29MTXStat2.CEL	G336_D07_11_7_HT29MTXStat1.CEL	G336_C07_08_12_HT29MTXSWMS3.CEL	G336_D05_10_11_HT29MTXSWMS2.CEL	G336_D09_12_11_HT29MTXSWMS2_2.CEL	G336_A05_01_3_CacoStat3.CEL	G336_A09_03_1_CacoStat1.CEL	G336_B07_05_2_CacoStat2.CEL	G336_A07_02_5_CacoSWMS2.CEL	G336_B05_04_5_CacoSWMS2.CEL	G336_B09_06_4_CacoSWMS1.CEL	FC	p-value	FC	p-value	Gene name
DLGAP5	5.04527	5.09375	4.32923	7.99424	7.78216	7.67285	6.59423	6.22468	6.60758	7.05686	7.45276	7.56225	7.91009	5.15302e-12	2.03586	4.42973e-05	DLG associated protein 5
TOP2A	7.5801	7.29852	6.59945	10.1592	9.99064	9.72822	8.60999	8.49298	8.63274	9.21361	9.32209	9.44881	6.88742	2.45885e-10	1.79492	0.000337169	DNA topoisomerase II alpha
CENPF	6.38432	6.23465	5.93062	9.25258	8.93655	8.5618	7.09061	6.63487	7.0137	7.32964	7.69594	7.85112	6.56996	7.22314e-12	1.8163	9.09562e-05	centromere protein F
CCNB2	5.34057	5.2088	5.03741	8.14053	7.81342	7.55573	6.9156	6.83231	6.80528	6.95449	7.40705	7.40058	6.206	9.7404e-14	1.46029	0.000958893	cyclin B2
BUB1	6.26277	5.99699	5.56885	8.57609	8.4203	8.36032	6.55064	6.38523	6.54037	7.06118	7.3786	7.55843	5.64838	2.70904e-12	1.96157	9.86586e-06	BUB1 mitotic checkpoint serine/threonine kinase
KIF11	6.13651	5.84992	5.53847	8.41139	8.29132	8.10303	7.40481	7.10737	7.16734	7.83621	7.91166	8.06267	5.33359	2.60599e-14	1.73348	2.95127e-06	kinesin family member 11
TTK	5.03532	4.59845	4.91281	7.36054	7.30031	6.92085	6.48621	6.4893	6.30337	6.85677	7.22325	7.17556	5.02665	1.54234e-11	1.71739	0.000211848	TTK protein kinase
KIF4A	5.80302	5.92487	5.62498	8.27906	8.07913	7.77036	7.02814	6.4406	6.7116	7.49453	6.89396	7.42034	4.72262	3.09837e-11	1.4283	0.00589154	kinesin family member 4A
BIRC5	5.21084	4.877	5.01833	7.42485	7.12224	7.1063	5.4006	5.70695	5.63149	5.97161	6.13441	6.44808	4.51344	2.50592e-11	1.59844	0.000569344	baculoviral IAP repeat containing 5
CDC20	6.44051	6.32094	6.09833	8.74882	8.4882	8.16316	6.92117	7.22239	7.10976	6.8075	7.56859	7.60532	4.49874	2.40456e-10	1.34131	0.0226229	cell division cycle 20
KIF23	6.56872	6.45468	5.72358	8.42886	8.38477	8.43333	6.92946	6.38459	6.52746	7.01598	7.33103	7.37648	4.47586	9.91972e-10	1.67246	0.00101079	kinesin family member 23
ANLN	6.65394	6.48485	6.25654	8.79386	8.64456	8.48225	7.12261	6.93448	7.05563	7.39869	7.57401	7.76712	4.47469	2.17826e-13	1.55346	5.13551e-05	anillin actin binding protein
KIF20B	5.60851	5.31743	5.18325	7.69319	7.44575	7.4214	7.05894	7.04056	6.95453	7.13593	7.58963	7.513	4.42927	2.90832e-12	1.44123	0.00136584	kinesin family member 20B
KIF15	3.82293	4.12085	4.28725	6.35004	6.24141	5.97315	6.25979	6.31137	6.21565	6.71114	7.08468	7.12644	4.29192	2.26293e-10	1.7435	0.000317681	kinesin family member 15
TPX2	7.69002	7.4442	7.1853	9.70623	9.49795	9.43443	8.63653	8.4054	8.50751	9.20252	9.31629	9.46239	4.28583	1.02192e-14	1.85913	4.11788e-08	TPX2 microtubule nucleation factor
AURKA	5.21029	4.9044	4.60125	7.40587	6.85469	6.74555	6.63393	6.92455	6.67883	7.35499	7.22906	7.08735	4.27181	1.56873e-10	1.39701	0.0127456	aurora kinase A
NEK2	5.54063	4.9989	4.96836	7.45298	7.3297	6.99263	5.7236	5.98334	5.9204	6.3233	6.67553	6.51428	4.2256	6.75131e-11	1.65748	0.000338584	NIMA related kinase 2
KIF2C	5.71445	5.02396	5.28827	7.62336	7.57789	7.10803	6.06174	5.82818	5.92574	5.92216	6.57346	6.71445	4.19443	1.27365e-09	1.59185	0.00278791	kinesin family member 2C
CDK1	5.42779	5.21506	5.23582	7.53695	7.39308	7.1262	7.24988	7.14411	6.99207	7.70586	7.86579	7.58557	4.14842	4.58034e-13	1.56146	4.23971e-05	cyclin dependent kinase 1
ESPL1	4.22116	3.79887	3.79763	6.32111	5.9073	5.78127	6.67605	6.68092	6.9284	6.39843	6.92058	7.00067	4.14601	3.57204e-10	1.12434	0.357669	extra spindle pole bodies like 1, separase
PRC1	7.14628	6.75794	6.58	9.05005	8.9118	8.68791	7.15495	6.87332	7.12146	7.25686	7.59046	7.55696	4.12161	1.19498e-12	1.45815	0.000409831	protein regulator of cytokinesis 1
BRCA2	5.55015	5.1806	5.31717	7.27975	7.37088	7.23942	6.28995	5.99695	6.02244	6.47929	6.83352	6.77159	3.8309	3.99605e-11	1.62044	0.000191821	BRCA2 DNA repair associated
LMNB1	6.30349	6.09474	6.15353	8.17474	8.02029	7.90989	7.7793	7.61443	7.5251	8.03141	8.26645	8.34924	3.58967	4.77153e-13	1.58748	8.27929e-06	lamin B1
PLK1	7.11287	6.85399	6.81815	8.65003	8.45256	8.40681	7.87003	7.73791	7.67302	8.33843	8.33813	8.44838	2.97001	1.59162e-13	1.58473	4.71046e-07	polo like kinase 1
KNTC1	6.3169	6.01068	6.11049	7.61336	7.59002	7.61737	7.30389	7.1752	7.35319	7.96624	8.09768	8.06962	2.73956	6.28847e-11	1.76717	1.45727e-06	kinetochore associated 1
FBXO5	5.22524	4.72812	4.90427	6.39969	6.43772	6.4108	6.55257	6.10231	6.17161	5.99336	6.38823	6.51715	2.73721	2.10607e-08	1.1062	0.393754	F-box protein 5
NEB	4.22075	4.20405	3.94795	5.76316	5.43212	5.45067	6.53646	6.26209	6.52664	6.97267	7.24362	7.28657	2.67228	2.3613e-08	1.76965	0.00010685	nebulin
INCENP	6.36112	6.48068	6.38527	7.6775	7.61101	7.57427	6.66585	6.63452	6.53151	6.91013	7.19857	7.17221	2.31398	2.23501e-09	1.46816	0.000234627	inner centromere protein
KIF3C	4.96337	4.90924	5.09553	6.1639	5.97788	6.22426	4.67359	4.17044	4.86973	4.50373	4.70305	4.58547	2.20293	3.94853e-06	1.05106	0.713159	kinesin family member 3C
MID1	4.02821	4.09475	4.04402	5.26359	5.19881	5.06109	7.57787	7.58307	7.59936	6.3674	6.76681	6.79128	2.15508	3.40118e-07	-1.82268	3.36381e-05	midline 1
HIP1	5.26328	4.43543	4.8055	5.87618	5.86789	5.87053	4.40841	3.88877	3.44353	4.52428	4.76887	4.72091	2.05517	5.36693e-05	1.80502	0.00120286	huntingtin interacting protein 1
KRT6A	3.25423	2.85025	2.00298	3.72509	3.7614	3.51638	1.58026	2.12562	1.8886	2.69037	1.90379	2.16739	1.94483	0.00118935	1.20463	0.345161	keratin 6A
RPGRIP1L	5.25892	4.7298	5.37673	5.95615	6.10126	6.1654	5.40515	5.26691	5.24358	5.6669	6.14206	6.14668	1.92869	1.32028e-05	1.72116	0.00037158	RPGRIP1 like
CKAP5	8.15359	8.07482	8.14441	9.20823	9.052	8.95692	8.78688	8.53992	8.60049	8.97419	9.00486	9.10275	1.92413	1.64894e-10	1.34169	4.81515e-05	cytoskeleton associated protein 5
SASS6	6.90498	6.78824	6.97139	7.8013	7.85517	7.8622	6.94074	6.60449	6.70854	6.61133	6.88707	7.12521	1.92276	6.27393e-08	1.15628	0.0903715	SAS-6 centriolar assembly protein
CCP110	6.32282	6.20603	6.38719	7.28215	7.28183	7.20871	5.54674	5.0419	5.17959	5.38892	5.53036	5.90534	1.92225	2.153e-06	1.34136	0.0125124	centriolar coiled-coil protein 110
CNTRL	5.81809	5.46387	5.72418	6.73885	6.59304	6.45483	5.94778	5.33982	5.61857	5.56585	6.06061	6.09333	1.88893	6.23962e-06	1.33312	0.0194838	centriolin
SMTN	5.49316	5.24203	5.51682	6.30733	6.19283	6.28762	6.08033	6.10047	6.21557	6.42256	6.73861	6.96807	1.79522	1.41707e-06	1.58572	9.95474e-05	smoothelin
TUBD1	5.7205	5.47871	5.68508	6.37285	6.60062	6.39175	6.49267	6.62129	6.56911	6.47096	6.75279	6.91796	1.75681	1.02989e-05	1.17237	0.140503	tubulin delta 1
NDE1	7.08659	6.97739	6.89945	7.83541	7.86726	7.59026	6.90514	6.67998	6.73553	6.73237	7.1407	7.04153	1.70323	6.66939e-07	1.23539	0.0152134	nudE neurodevelopment protein 1
DNALI1	4.07652	4.0353	3.07414	4.50124	4.22316	4.45588	3.07885	3.51057	4.07522	3.50517	3.69753	3.66641	1.58423	0.0216422	1.09743	0.655562	dynein axonemal light intermediate chain 1
DNAI1	3.5894	3.57781	3.44932	4.12909	4.37786	4.01044	2.96986	2.89142	3.03203	3.4893	3.07727	3.42951	1.53908	0.00460656	1.23972	0.168375	dynein axonemal intermediate chain 1
FLNA	4.97009	5.4285	5.91596	6.12153	5.93681	6.0863	6.30922	6.10881	6.28074	5.59231	5.97474	6.21726	1.53223	0.00129655	-1.17466	0.214466	filamin A
TUBB	9.10803	8.9899	9.07061	9.60315	9.56789	9.64761	8.68955	8.91023	8.8404	8.99671	9.29712	9.36365	1.46481	2.85033e-07	1.37783	1.27245e-05	tubulin beta class I
AIF1L	3.1522	2.66896	2.58544	3.51527	3.45009	3.16095	3.21902	3.17976	3.36492	4.24627	3.45732	3.80531	1.46155	0.00971825	1.40989	0.0322832	allograft inflammatory factor 1 like
CORO1A	3.90057	3.95519	4.55331	4.61288	4.68535	4.68358	4.35618	4.30525	3.47722	3.95711	3.85856	3.39466	1.46078	0.0278021	-1.28254	0.180187	coronin 1A
ALMS1	6.31983	6.19814	6.39317	7.06236	6.63576	6.81797	6.43076	6.00474	6.22022	5.67206	6.19173	6.30992	1.45081	0.000715302	-1.01296	0.900931	ALMS1 centrosome and basal body associated protein
MYH10	6.2838	6.16512	5.84356	6.7519	6.50684	6.59236	7.08573	7.06706	7.00053	6.82998	7.28324	7.34719	1.43846	0.00139911	1.17748	0.147687	myosin heavy chain 10
CEP41	5.6493	6.09541	5.99371	6.561	6.3769	6.34342	5.49862	5.56955	5.21497	5.52315	5.85168	5.96014	1.43597	0.00189571	1.3296	0.0203815	centrosomal protein 41
ACTN3	3.65872	3.29119	3.18975	3.89762	3.75353	3.95743	3.70498	3.46766	3.73456	3.51294	3.87613	3.41669	1.41688	0.0124882	1.03133	0.829315	actinin alpha 3 (gene/pseudogene)
NUDT21	8.77711	8.81286	8.65564	9.3168	9.29397	9.1606	9.85974	9.83472	9.81927	10.086	10.0671	10.2453	1.41574	7.29257e-07	1.23766	0.000690507	nudix hydrolase 21
CDK5RAP2	6.99407	7.05366	7.01549	7.60498	7.59664	7.37481	7.39279	7.19912	7.2823	7.4774	7.79421	7.64495	1.41349	3.20925e-05	1.33179	0.000740951	CDK5 regulatory subunit associated protein 2
CORO1C	6.99592	7.10065	6.79794	7.36075	7.65065	7.38323	8.21187	8.00759	7.91254	7.69093	7.68903	7.60749	1.40815	3.37327e-05	-1.30412	0.00134343	coronin 1C
TUBG1	7.99418	7.91757	7.6902	8.3855	8.1996	8.44159	7.85631	7.92989	7.86204	8.09286	7.83201	8.15674	1.39294	0.00010989	1.0909	0.26046	tubulin gamma 1
TNNI3	4.54504	4.53198	4.49622	5.15338	5.18811	4.62057	3.7772	3.84218	3.4084	3.10553	3.72124	3.49982	1.36831	0.0151503	-1.08569	0.539055	troponin I3, cardiac type
TBCD	7.30096	7.27636	7.24886	7.6565	7.72592	7.76806	7.83911	7.72003	7.85744	7.84213	8.08002	7.9364	1.35979	2.27846e-05	1.13583	0.0489556	tubulin folding cofactor D
TNNC1	3.05327	3.82508	3.94045	3.86292	3.88685	4.24948	6.99372	6.86754	6.74047	5.13239	5.61096	5.30186	1.34161	0.0593003	-2.81367	8.71982e-06	troponin C1, slow skeletal and cardiac type
STOML2	9.14672	9.23133	9.31441	9.63754	9.60997	9.69043	8.96464	9.14734	9.01436	9.30494	9.466	9.36828	1.33619	1.36951e-05	1.27134	0.000375521	stomatin like 2
UTRN	7.02215	6.96703	7.05252	7.47039	7.43174	7.39645	7.2724	6.85492	7.17546	7.407	7.78292	7.57232	1.33442	0.00106683	1.47419	0.00021633	utrophin
KATNB1	6.86178	6.55667	6.77568	7.03566	7.18611	7.21745	6.39197	6.33922	6.26778	6.26488	6.15396	6.44438	1.32929	0.00123095	-1.0234	0.783837	katanin regulatory subunit B1
MYL6B	6.27011	6.23922	6.1124	6.62491	6.62198	6.6007	6.84227	6.81376	6.88105	6.49306	7.08188	7.39301	1.3219	0.00424985	1.21241	0.0600313	myosin light chain 6B
LRPPRC	8.93952	8.81176	8.91652	9.37102	9.31389	9.19965	9.63238	9.75391	9.69232	9.63324	9.68186	9.77524	1.3201	9.14296e-06	1.02234	0.665221	leucine rich pentatricopeptide repeat containing
WASF1	5.31765	5.82454	5.61484	6.09495	5.96631	5.90899	4.8394	4.07619	4.5723	5.43497	5.45483	5.84271	1.3145	0.0401055	2.18343	3.2301e-05	WASP family member 1
SMC3	9.53117	9.41232	9.50591	9.92627	9.84451	9.84493	9.57377	9.61476	9.67286	9.22757	9.21517	9.34899	1.30618	1.91028e-06	-1.26924	3.30612e-05	structural maintenance of chromosomes 3
DRD2	3.60918	3.58441	3.58308	3.9556	3.46019	4.38447	3.9658	4.24431	3.85301	3.59098	3.61182	4.03221	1.30242	0.112113	-1.17933	0.367787	dopamine receptor D2
TCHP	5.80473	5.91143	5.93889	6.19345	6.24619	6.34236	6.33148	6.29517	6.13023	6.01677	6.34978	6.36778	1.30056	0.00390195	1.02971	0.745938	trichoplein keratin filament binding
CALD1	6.52422	6.36199	6.68098	6.95849	6.86738	6.84235	7.1481	7.18936	7.02715	6.71314	6.46105	6.76657	1.2884	0.00236266	-1.40605	0.000550655	caldesmon 1
APPBP2	8.13545	8.16076	7.99801	8.42259	8.57699	8.39257	8.37628	8.11693	8.20937	8.26088	8.49763	8.39861	1.28368	0.000267905	1.14974	0.0367861	amyloid beta precursor protein binding protein 2
FSCN1	7.44564	7.44834	7.35001	7.63978	7.67527	7.93114	5.26952	5.68062	5.36976	5.00656	5.83097	5.76398	1.27296	0.0203444	1.17639	0.145913	fascin actin-bundling protein 1
TUBB4B	11.851	11.9051	11.7708	12.2748	12.1857	12.1177	11.401	11.5655	11.46	11.5381	11.5244	11.5844	1.2722	3.2846e-06	1.05551	0.194779	tubulin beta 4B class IVb
DDX20	6.32511	5.39323	6.12516	6.3838	5.99255	6.45851	5.59786	5.59328	5.46611	5.69334	5.95509	5.86533	1.27198	0.0697107	1.27861	0.0983233	DEAD-box helicase 20
MAP1A	3.94805	4.55233	4.03185	4.68876	4.25335	4.56661	3.80626	4.37338	3.6714	4.13346	3.29441	3.53092	1.26944	0.140893	-1.36069	0.0959193	microtubule associated protein 1A
MAPT	3.86929	4.20161	4.04894	4.38803	4.05174	4.60525	4.12602	4.25781	4.18989	3.94742	4.13063	3.95875	1.26217	0.0662926	-1.12739	0.383738	microtubule associated protein tau
HAUS2	5.61681	6.10199	5.79485	6.17468	6.05263	6.25267	5.75966	5.85497	5.69715	5.65944	5.76276	5.75202	1.25869	0.0193218	-1.0324	0.755112	HAUS augmin like complex subunit 2
MAP2	3.72031	4.21831	3.31593	4.09928	4.08176	4.02206	3.74952	3.35566	2.98063	3.86259	3.04145	3.38513	1.2493	0.153996	-1.03889	0.823724	microtubule associated protein 2
RAE1	7.01566	6.67438	6.76872	7.07577	7.2275	7.12303	7.95426	7.94637	7.88072	7.97929	8.05617	8.10758	1.24456	0.00455584	1.11871	0.156489	ribonucleic acid export 1
PKHD1	3.02791	3.01672	2.88982	3.30711	3.25214	3.31044	6.4774	6.2756	6.42503	6.68827	7.05512	6.94345	1.24341	0.045026	1.4884	0.00281446	PKHD1 ciliary IPT domain containing fibrocystin/polyductin
KATNA1	5.82561	5.9223	5.65888	6.27502	6.27083	5.83419	6.38582	6.31635	6.27098	6.20675	6.42201	6.29231	1.24235	0.0132679	1.0291	0.750285	katanin catalytic subunit A1
ABRA	3.39342	3.31726	3.17433	3.4937	3.4609	3.7916	3.03898	3.29574	3.27496	3.82134	3.54943	3.28856	1.23299	0.0937967	1.21258	0.166718	actin binding Rho activating protein
PKD2	6.60682	6.71549	6.65792	6.93506	6.99356	6.92247	5.02919	4.88602	4.73973	5.37875	5.81804	5.85579	1.22375	0.0241064	1.85086	4.12241e-06	polycystin 2, transient receptor potential cation channel
TBCE	6.93192	6.83041	7.0346	7.36897	7.06732	7.20774	7.25211	7.1666	7.17402	7.50327	7.73294	7.53601	1.22278	0.00798778	1.35061	0.00099925	tubulin folding cofactor E
TUBGCP3	7.36895	7.19338	7.24809	7.58295	7.5107	7.58982	7.45964	7.36516	7.53187	7.20823	7.62084	7.60622	1.22229	0.0047007	1.08708	0.247534	tubulin gamma complex associated protein 3
CLASP2	5.50799	5.76493	5.68018	5.91743	5.88997	6.00223	6.56579	6.2026	6.40616	6.19758	6.42388	6.38949	1.22141	0.0268769	-1.00869	0.927169	cytoplasmic linker associated protein 2
MYL3	3.06772	2.98572	3.61981	3.12636	3.35251	3.92417	7.73758	8.27271	7.76594	4.61803	5.6596	5.58628	1.21307	0.280577	-5.84829	1.09249e-07	myosin light chain 3
ESPN	4.90864	5.18819	5.60979	5.26066	5.32073	5.87827	6.00557	5.48046	6.55633	5.15576	5.63447	4.84213	1.21032	0.300792	-1.75331	0.0138736	espin
KRT31	3.2742	4.07979	3.46953	3.86279	3.18051	4.40719	3.7157	3.42991	3.76082	3.94916	4.72374	3.46657	1.20395	0.437023	1.34281	0.280225	keratin 31
CDC27	7.98378	7.94764	7.96475	8.32645	8.13803	8.20961	7.6681	7.2459	7.24561	7.57417	7.74621	7.98757	1.19768	0.0150714	1.37909	0.000536915	cell division cycle 27
KLHL4	3.00533	2.64	2.62208	3.02508	3.06388	2.95757	2.70129	3.18249	2.88245	2.93377	2.61756	2.79695	1.1932	0.140692	-1.12596	0.371486	kelch like family member 4
ZW10	6.37502	6.38494	6.16322	6.5653	6.733	6.4275	7.62306	7.51493	7.46804	7.63332	7.73079	7.8342	1.19261	0.0222409	1.17024	0.0634402	zw10 kinetochore protein
POLB	5.65513	5.14785	4.92078	5.25904	5.72097	5.52347	6.12573	6.08619	6.10717	6.12753	6.43999	6.32161	1.18858	0.141924	1.1975	0.173431	DNA polymerase beta
CNTROB	6.19062	6.26514	6.09464	6.43928	6.41259	6.41518	5.56023	5.69765	5.52024	5.67747	5.83854	5.85031	1.18146	0.0336885	1.16961	0.071828	centrobin, centriole duplication and spindle assembly protein
KRT3	3.43404	3.3833	3.53861	3.64689	3.60882	3.78591	3.33845	3.89422	3.72144	3.20872	3.36978	3.54395	1.18001	0.197137	-1.21612	0.178624	keratin 3
MAPRE1	9.14565	9.13652	9.09731	9.36445	9.32441	9.39804	9.76377	9.79732	9.64361	10.0726	9.87366	9.96239	1.17855	0.00430249	1.14384	0.0290977	microtubule associated protein RP/EB family member 1
VIM	3.51194	3.03637	3.3424	3.3886	3.86437	3.39682	5.27268	5.52205	5.55975	4.67064	4.58208	4.58955	1.17656	0.253006	-1.78102	0.00175278	vimentin
CEP57	7.67553	7.74606	7.6117	7.84306	8.04468	7.8531	9.15183	9.15615	8.99677	9.01931	9.16056	9.06764	1.17495	0.00230549	-1.00686	0.894547	centrosomal protein 57
CCT3	9.51613	9.63939	9.74838	9.86128	9.84244	9.90232	9.37864	9.47897	9.45105	9.76106	9.82669	9.99346	1.17405	0.0015148	1.35177	8.77153e-06	chaperonin containing TCP1 subunit 3
ABLIM1	6.94113	6.68076	6.77274	7.16812	7.01405	6.91433	6.0495	5.65699	5.82228	5.8906	5.97544	5.98473	1.17026	0.0438689	1.12565	0.165325	actin binding LIM protein 1
TNNT2	4.48381	4.57178	3.95493	4.95431	3.96861	4.61843	4.54499	5.05215	4.80699	3.44728	4.25974	3.67114	1.16344	0.399001	-1.80344	0.00867985	troponin T2, cardiac type
AMOT	4.49145	4.28057	4.1192	4.79054	4.30155	4.44148	6.47161	6.48703	6.56191	6.1528	6.53176	6.7469	1.16136	0.169568	1.06655	0.591818	angiomotin
FARP1	7.26585	7.0444	6.97085	7.28813	7.30037	7.34891	7.18151	7.03883	7.01499	6.98387	7.3428	7.39226	1.16075	0.102549	1.2002	0.0791434	FERM, ARH/RhoGEF and pleckstrin domain protein 1
MARK1	2.96384	2.99697	3.051	3.28055	3.08189	3.22727	2.79438	2.98405	2.87216	2.48193	2.81049	3.10892	1.14632	0.239427	1.00567	0.964894	microtubule affinity regulating kinase 1
SHROOM3	7.21173	7.36057	7.28675	7.52714	7.36021	7.5144	5.81155	5.91633	5.8784	5.70629	5.96357	5.766	1.1435	0.0787829	-1.0237	0.776095	shroom family member 3
ACTG1	12.0831	12.1838	12.022	12.3508	12.2556	12.2455	11.7233	11.6679	11.6053	11.4819	11.7007	11.7034	1.14075	0.00135367	1.00487	0.90196	actin gamma 1
SPTBN2	5.68781	5.40199	5.71622	5.63109	5.99045	5.78721	4.42995	4.98009	4.78358	4.16727	4.79777	5.06776	1.13906	0.267253	1.03588	0.786892	spectrin beta, non-erythrocytic 2
AVIL	4.61797	4.56225	4.40164	4.36187	4.77416	4.97353	4.28041	4.31711	4.12869	4.1157	4.5003	4.28227	1.13876	0.283211	1.06603	0.635771	advillin
MAP4	6.75257	6.4466	6.86778	6.59439	6.93048	7.1003	7.0547	6.80389	7.17772	6.94325	7.24473	7.10863	1.13824	0.157907	1.09377	0.378426	microtubule associated protein 4
CNN2	9.58923	9.72849	9.6309	9.8823	9.7438	9.86057	8.88785	8.81025	8.68407	8.32508	8.48379	8.608	1.13698	0.0150301	-1.21212	0.00230367	calponin 2
KRT5	3.45846	3.53287	3.86581	3.62249	3.95004	3.84791	3.71594	3.59415	3.43757	4.38885	3.34626	3.85122	1.13223	0.374135	1.0835	0.608939	keratin 5
TPT1	9.34073	9.25918	9.38553	9.57369	9.43965	9.50337	9.72194	9.77521	9.93051	9.32562	9.44546	9.32495	1.13109	0.0136716	-1.3395	2.34733e-05	tumor protein, translationally-controlled 1
CTAG2	4.54932	4.11855	4.00615	4.45167	4.55452	4.19145	3.86054	4.73823	3.26934	4.98139	3.91994	4.00118	1.13104	0.468176	1.11838	0.558854	cancer/testis antigen 2
WAS	3.88565	4.05416	4.2822	4.27112	3.98127	4.4257	4.69235	4.54028	3.98543	5.14114	4.43364	4.9373	1.12697	0.417649	1.28157	0.145889	WASP actin nucleation promoting factor
PALLD	4.32835	4.32545	4.76688	4.62911	4.65945	4.6293	4.12744	4.08448	4.07542	3.80728	3.84776	3.54452	1.126	0.28838	-1.30314	0.0452798	palladin, cytoskeletal associated protein
DYNC1I1	3.41602	3.76247	3.45471	3.72798	3.89485	3.55429	5.58243	5.63698	6.00403	5.5597	5.66092	5.70024	1.12163	0.33243	-1.07983	0.562751	dynein cytoplasmic 1 intermediate chain 1
LLGL1	5.59055	5.78495	5.85961	6.04573	5.77602	5.91241	6.2613	6.28819	6.24413	5.99077	6.13971	6.61971	1.12159	0.229631	1.02906	0.786551	LLGL scribble cell polarity complex component 1
NPM1	6.76135	6.51023	6.89461	7.08803	6.96561	6.6515	6.95156	6.7732	6.99557	6.7283	6.57704	6.67499	1.11946	0.18841	-1.18278	0.0893218	nucleophosmin 1
KIF5C	2.74347	2.92961	2.61147	2.7937	3.03663	2.92728	2.77643	3.49467	3.15517	3.05073	3.12413	3.36806	1.11938	0.392805	1.01341	0.928091	kinesin family member 5C
LCK	3.93841	3.48425	3.51308	3.96422	3.78331	3.69579	3.03249	3.41187	3.47185	3.86815	3.47242	3.75958	1.11876	0.417902	1.26785	0.139078	LCK proto-oncogene, Src family tyrosine kinase
MYO9B	6.45415	6.50106	6.72241	6.61987	6.61613	6.87387	6.40764	6.48902	6.58192	5.94477	6.56205	6.73717	1.1092	0.213157	1.02983	0.749539	myosin IXB
SPTBN4	3.69628	3.9578	3.77046	3.64462	4.14829	4.05216	3.57447	3.99351	3.45731	3.6122	3.66106	3.45949	1.10863	0.388601	-1.10386	0.463682	spectrin beta, non-erythrocytic 4
EPB41	8.2381	8.21688	8.29127	8.39412	8.28505	8.49436	7.47842	7.26923	7.58429	6.7099	6.93876	7.03131	1.10577	0.0846208	-1.4072	4.04114e-05	erythrocyte membrane protein band 4.1
ATG4C	5.81536	5.79447	5.77701	6.04177	6.05771	5.74977	5.49184	5.56156	5.59279	5.36416	5.5618	5.37951	1.1051	0.27025	-1.06893	0.510437	autophagy related 4C cysteine peptidase
SRCIN1	5.00127	4.91321	4.96793	4.85978	5.17361	5.2375	5.20354	5.18919	4.95767	4.86458	5.19714	5.20422	1.10189	0.422252	1.02129	0.876411	SRC kinase signaling inhibitor 1
GFAP	4.08177	4.11793	4.04233	4.30493	4.11278	4.22109	4.21378	4.21698	3.90921	3.95639	3.83966	3.87442	1.10136	0.379302	-1.16234	0.23054	glial fibrillary acidic protein
ALS2	7.19475	7.12681	7.12429	7.32882	7.2696	7.2776	7.46134	7.33538	7.60512	7.35142	7.65958	7.69466	1.10109	0.132487	1.12847	0.0975567	alsin Rho guanine nucleotide exchange factor ALS2
IQGAP1	9.96623	9.99741	9.84409	10.1223	10.0659	10.0334	8.74954	8.67216	8.63277	8.56866	8.60022	8.74663	1.10074	0.0570732	-1.01581	0.771403	IQ motif containing GTPase activating protein 1
WBP2NL	2.32114	2.53797	3.16175	2.7338	2.77451	2.89164	3.8313	3.73804	3.45821	3.317	3.50053	3.55699	1.09938	0.471861	-1.14664	0.360575	WBP2 N-terminal like
TUBGCP4	8.42199	8.24398	8.40733	8.45729	8.48128	8.55461	8.16449	8.05347	8.07621	8.01316	8.21067	8.35023	1.09905	0.0971593	1.11186	0.0994389	tubulin gamma complex associated protein 4
MTSS1	9.26245	9.3055	9.2136	9.40545	9.47644	9.3005	7.40744	7.30832	7.40095	7.40877	7.61288	7.74576	1.08845	0.50328	1.24645	0.137248	MTSS I-BAR domain containing 1
ENKD1	5.82025	5.81847	6.2268	5.97095	5.97154	6.24378	4.79242	5.45204	5.06207	4.41387	4.33826	4.90495	1.08418	0.500928	-1.48492	0.00858758	enkurin domain containing 1
SPRR1A	3.8644	3.73783	3.64282	3.62736	3.91822	4.04619	3.51094	3.37861	3.37938	3.70751	3.09188	3.54615	1.0814	0.523648	-1.03854	0.784172	small proline rich protein 1A
RANBP9	8.03439	7.8934	8.0203	8.23757	8.07622	7.96117	8.47275	8.39744	8.2801	8.17302	8.20389	8.1942	1.07795	0.152905	-1.11786	0.0661924	RAN binding protein 9
PNN	9.82716	9.68894	9.86069	9.96145	9.91021	9.84415	10.2849	10.1033	10.2826	10.6077	10.5371	10.3466	1.07783	0.131551	1.20207	0.00315994	pinin, desmosome associated protein
SHROOM4	6.37699	6.05936	6.14154	6.4048	6.40401	6.10844	3.46559	3.07068	3.12705	3.4942	2.96234	2.90807	1.07315	0.51423	-1.12415	0.342608	shroom family member 4
TPM1	7.83477	7.63692	7.79065	7.83994	7.89242	7.80859	6.8741	6.71038	6.55999	6.56554	6.90791	6.60665	1.06876	0.325226	1.02753	0.718995	tropomyosin 1
CETN3	7.48899	7.54771	7.48366	7.62661	7.66614	7.50761	6.94732	7.16629	7.37298	6.99152	7.09732	6.95524	1.06256	0.374983	-1.10861	0.188931	centrin 3
EVPL	6.24986	5.53019	6.28085	5.95575	6.21142	6.16253	4.2716	4.39821	4.4162	4.25881	3.97331	4.01365	1.06252	0.640214	-1.24226	0.150788	envoplakin
SEPTIN9	7.22867	7.30331	7.52655	7.33528	7.53605	7.45158	7.13791	7.36113	7.31079	7.03717	7.02142	7.17397	1.0602	0.387333	-1.15067	0.0769934	septin 9
CLIC4	8.89766	8.83588	8.7629	8.97341	8.97652	8.80072	8.69766	8.50655	8.01514	8.13403	8.33145	8.67041	1.05769	0.575682	1.03137	0.784214	chloride intracellular channel 4
RABGAP1	7.79503	7.77453	7.78253	7.89439	7.8519	7.84987	7.67673	7.48672	7.58344	7.74371	7.82783	7.93037	1.05728	0.318236	1.216	0.00538937	RAB GTPase activating protein 1
AKAP9	8.05096	8.07231	7.93151	8.11135	8.0792	8.08684	9.22647	9.11273	9.27613	9.08192	9.15921	8.96779	1.05428	0.291673	-1.09445	0.118862	A-kinase anchoring protein 9
KALRN	5.10396	5.00681	5.05717	5.35887	5.06626	4.9785	4.55589	4.4892	4.63706	4.61045	4.61565	4.66466	1.05346	0.631754	1.06314	0.618467	kalirin RhoGEF kinase
PCM1	7.9879	7.96309	7.94064	8.10566	7.98899	8.01571	8.59758	8.53432	8.475	8.86096	8.90293	9.01754	1.05312	0.272963	1.33612	3.27682e-05	pericentriolar material 1
ACTL7B	3.26029	2.88685	3.66148	3.2439	3.5051	3.33643	3.72127	3.72068	4.05012	3.55144	3.64642	3.63117	1.05226	0.717858	-1.18691	0.289868	actin like 7B
ATG4D	6.30468	6.52344	6.67705	6.56042	6.64596	6.51454	6.69686	6.85037	6.86009	6.25359	6.22243	6.13039	1.05069	0.500247	-1.55972	4.29664e-05	autophagy related 4D cysteine peptidase
BFSP2	3.20452	3.24163	3.20213	3.16338	3.38041	3.28986	3.23062	2.96361	2.50688	3.11669	3.0864	2.63162	1.04953	0.696379	1.01494	0.915547	beaded filament structural protein 2
CLASP1	8.0558	7.96374	8.10938	8.11062	8.16102	8.07056	8.10431	8.01501	8.06913	7.98736	8.19979	8.19003	1.04742	0.36575	1.08013	0.1895	cytoplasmic linker associated protein 1
ECPAS	8.57577	8.59288	8.62084	8.74225	8.64638	8.59729	8.40865	8.3717	8.39608	8.26579	8.42609	8.37936	1.04596	0.343963	-1.00525	0.921307	Ecm29 proteasome adaptor and scaffold
ABLIM2	4.38772	3.92558	4.57521	4.38688	4.21809	4.46621	3.76882	3.67823	3.88682	4.39207	4.06874	4.15931	1.04575	0.714585	1.28684	0.0814158	actin binding LIM protein family member 2
MYLPF	4.65341	4.53781	4.2343	4.5758	4.55306	4.47425	4.31553	4.4098	4.04717	4.01514	4.50488	4.15221	1.04556	0.681829	1.03456	0.781923	myosin light chain, phosphorylatable, fast skeletal muscle
CNFN	5.48558	5.43848	5.40042	5.32522	5.5261	5.62867	4.96919	5.02251	4.74981	4.73892	5.35073	4.88502	1.04465	0.680053	1.10547	0.406276	cornifelin
ACTR1A	8.75943	9.03706	8.86519	8.956	8.90397	8.97219	7.45048	7.81861	7.42184	7.52518	7.74241	7.84714	1.04453	0.488435	1.12012	0.121582	actin related protein 1A
MSN	8.94565	9.0819	9.16488	9.08969	9.12396	9.1453	2.55092	3.2254	3.32884	3.26936	2.81559	2.63684	1.04348	0.706168	-1.20314	0.15915	moesin
SEPTIN11	8.38141	8.41056	8.16905	8.47311	8.38126	8.29925	8.18685	8.00031	8.26058	7.78025	8.13097	8.16764	1.04245	0.533133	-1.02816	0.711774	septin 11
EDA	5.15546	5.17719	5.11296	5.24089	5.24208	5.15236	4.97205	4.97511	5.06518	5.29659	5.53608	5.45252	1.04239	0.682374	1.3617	0.0141278	ectodysplasin A
DCTN4	8.23751	7.92147	8.10469	8.12964	8.19302	8.11785	8.28102	8.10776	7.99169	8.04209	8.21336	8.26527	1.04053	0.515214	1.07194	0.318637	dynactin subunit 4
CEP250	5.58999	5.87418	5.81297	5.83141	5.95325	5.6932	6.94556	7.00547	7.18309	6.79265	7.02104	7.28612	1.03898	0.670948	1.03162	0.759443	centrosomal protein 250
CDC42EP3	5.22595	5.6084	5.82603	5.42249	5.76566	5.6242	4.26758	4.07496	3.78105	3.5055	4.18588	3.98002	1.03832	0.765675	-1.04387	0.763524	CDC42 effector protein 3
CAPZA2	9.61269	9.67934	9.63473	9.70116	9.62066	9.73728	9.75767	9.74009	9.66189	9.38938	9.44085	9.43198	1.03454	0.379226	-1.22066	0.000218222	capping actin protein of muscle Z-line subunit alpha 2
SAC3D1	4.8308	5.22448	4.78533	5.44251	4.5967	4.92647	4.91273	4.97887	5.02912	4.80872	4.84247	5.3649	1.03378	0.813084	1.07904	0.633014	SAC3 domain containing 1
ACTN2	2.8422	2.62828	2.98744	2.62058	2.6334	3.23383	2.58247	3.29373	2.60474	2.83541	3.02032	2.44384	1.03234	0.834908	-1.07675	0.669222	actinin alpha 2
SLC30A9	9.00519	8.87347	8.96024	9.04613	8.9682	8.94697	8.48127	8.56436	8.35941	8.39614	8.43438	8.32157	1.03214	0.523574	-1.06035	0.301069	solute carrier family 30 member 9
TGM1	3.81755	3.9584	4.12262	3.86487	3.9515	4.18995	4.99874	5.35841	5.14751	4.07136	4.40914	4.57216	1.03093	0.771183	-1.71379	0.000251602	transglutaminase 1
ABCA2	7.73952	7.94091	7.97626	7.837	7.94738	7.97988	6.40805	6.3724	6.35384	5.66951	6.01049	5.87518	1.03018	0.670628	-1.3944	0.000521474	ATP binding cassette subfamily A member 2
APC	6.14359	5.76588	6.44737	6.11879	6.16648	6.18433	6.69148	6.54355	6.81086	6.43282	6.71805	6.66614	1.0249	0.798844	-1.00509	0.962904	APC regulator of WNT signaling pathway
SORBS1	4.38543	4.69491	5.12637	4.92527	4.74198	4.61829	8.36934	8.25674	8.49711	7.10716	7.51327	7.36171	1.02075	0.865632	-1.99463	9.38149e-05	sorbin and SH3 domain containing 1
DNAH9	3.13616	3.41103	3.12368	3.32386	3.22155	3.20123	3.02223	3.14046	3.14006	3.57082	3.06299	3.03427	1.01919	0.860694	1.01463	0.905609	dynein axonemal heavy chain 9
ARPC1B	7.91059	8.1056	8.16005	7.96088	8.27215	8.0249	7.12849	7.32841	7.01826	6.67623	6.84895	6.7541	1.01819	0.786002	-1.3127	0.00188231	actin related protein 2/3 complex subunit 1B
ARPC5	9.27977	9.26445	9.07626	9.25007	9.23363	9.21376	8.39409	8.41904	8.3004	8.15906	8.31956	8.26917	1.018	0.694507	-1.06456	0.232492	actin related protein 2/3 complex subunit 5
SIRT2	8.40755	8.60124	8.57372	8.50282	8.63124	8.53918	7.78315	7.86745	8.02646	7.30536	7.41453	7.61758	1.01756	0.76754	-1.35466	0.000246642	sirtuin 2
TUBE1	6.08905	6.55638	6.6352	6.45919	6.35013	6.49735	6.96727	7.21251	6.98587	6.48372	6.82399	6.59454	1.01732	0.832552	-1.33245	0.00563253	tubulin epsilon 1
SLC4A1	3.15588	3.34354	3.40886	3.40723	3.17347	3.39761	3.24187	3.34604	3.39203	2.89671	3.05149	3.48361	1.01723	0.875359	-1.10226	0.433471	solute carrier family 4 member 1 (Diego blood group)
ACTR3	10.1632	10.2319	10.1608	10.2932	10.1963	10.1341	9.73719	9.9145	9.846	9.78467	9.80019	9.71896	1.01575	0.683528	-1.04928	0.274646	actin related protein 3
PPP4R2	7.37396	7.57967	7.55323	7.5142	7.57249	7.48979	7.9884	8.5174	8.20085	8.04384	7.96926	8.0596	1.01505	0.82157	-1.19259	0.0290149	protein phosphatase 4 regulatory subunit 2
KLC1	8.71713	8.81122	8.59278	8.70411	8.74678	8.73637	8.01561	7.60603	7.97656	8.05936	8.09641	8.09485	1.01369	0.833265	1.17972	0.0346835	kinesin light chain 1
ANXA1	10.5491	10.5724	10.5271	10.5726	10.5851	10.5532	3.47242	3.81682	3.57193	3.33967	3.09578	3.19042	1.0127	0.851265	-1.37667	0.000538164	annexin A1
DAG1	6.64127	6.28106	6.25526	6.36422	6.30362	6.55693	7.09827	6.77375	7.08264	6.92878	7.10395	7.2595	1.01209	0.881039	1.14132	0.157921	dystroglycan 1
MYOT	2.8568	2.83961	2.72381	2.83457	2.80004	2.82883	2.49716	2.84389	2.88335	2.60397	2.80685	2.67675	1.01139	0.911494	-1.01757	0.87994	myotilin
TUBGCP5	6.37308	5.95048	6.30978	6.2794	6.14901	6.24809	7.1146	6.72387	6.83215	7.20625	7.28884	7.12402	1.01061	0.893843	1.28903	0.0104327	tubulin gamma complex associated protein 5
SPTBN1	10.8613	10.6681	10.7154	10.8486	10.722	10.7196	10.2822	10.0916	10.178	10.4732	10.3418	10.4147	1.00987	0.777319	1.17266	0.000732621	spectrin beta, non-erythrocytic 1
STAU1	8.91304	8.99548	8.97139	9.03644	8.96113	8.91452	9.25831	9.29344	9.22537	9.1213	9.08207	9.10281	1.00806	0.846828	-1.12026	0.0254093	staufen double-stranded RNA binding protein 1
ARPC3	7.83412	8.14781	7.94278	8.18447	7.8579	7.9123	7.81992	8.12883	7.99436	7.52415	7.96157	8.13822	1.00791	0.926652	-1.02171	0.824593	actin related protein 2/3 complex subunit 3
MYOM1	5.4136	5.88516	5.69686	5.71492	5.90127	5.46201	3.97753	4.27171	4.54244	3.80429	3.93185	4.06492	1.00622	0.959131	-1.25147	0.114511	myomesin 1
PTK2	9.73791	9.83881	9.80337	9.81551	9.80664	9.77365	8.21804	8.32742	8.2489	8.1389	8.29323	8.18227	1.00546	0.892105	-1.03286	0.479274	protein tyrosine kinase 2
BASP1	2.90509	3.8586	3.66763	3.03518	3.19443	4.10634	5.4943	5.41491	5.34911	6.08423	5.86915	6.13831	1.00149	0.992768	1.43268	0.0660018	brain abundant membrane attached signal protein 1
DMD	3.15719	3.31719	3.23131	3.27584	3.01585	3.37421	4.29569	4.2337	4.28322	4.32415	4.21123	4.15621	1.00146	0.989517	-1.05534	0.668284	dystrophin
HAP1	3.85119	3.7008	3.71188	3.93382	3.5248	3.76693	3.95289	4.18455	3.55814	3.74583	3.46521	3.74843	-1.00226	0.986583	-1.2094	0.221515	huntingtin associated protein 1
ATG4B	7.28114	7.45532	7.17403	7.08625	7.55514	7.28411	6.91939	6.71291	6.80633	6.43686	7.03036	6.87658	-1.0043	0.961105	1.04558	0.655483	autophagy related 4B cysteine peptidase
TPM2	7.38467	7.12675	6.91336	7.26127	7.173	6.98375	5.00501	5.27308	4.88831	5.48053	5.4445	5.72246	-1.0066	0.94233	1.44621	0.00206396	tropomyosin 2
MAP7	7.3749	7.46849	7.46181	7.52096	7.42527	7.3289	7.22378	7.39974	7.31027	7.31115	7.32589	7.43573	-1.00763	0.901111	1.03717	0.599409	microtubule associated protein 7
THAP6	6.58064	6.32478	6.11154	6.36521	6.41057	6.22325	5.97843	5.55909	5.88421	5.73032	6.1367	5.69332	-1.01008	0.920368	1.09081	0.447516	THAP domain containing 6
LRRFIP1	7.58842	7.38786	7.56335	7.389	7.6193	7.49863	6.28911	5.46962	5.7317	5.53897	6.00439	5.76335	-1.01153	0.914125	1.02763	0.820766	LRR binding FLII interacting protein 1
KIF5B	9.78673	9.8556	9.8354	9.85478	9.74635	9.80098	10.7438	10.6628	10.6944	10.8858	10.7133	10.6967	-1.01483	0.678801	1.0241	0.554704	kinesin family member 5B
EML2	6.42515	6.58158	6.69464	6.51785	6.27749	6.78255	5.03086	4.81102	4.72729	4.45698	4.79127	4.78317	-1.01529	0.893897	-1.06604	0.620445	EMAP like 2
DLG4	3.82746	4.00607	4.02001	3.89241	3.57843	4.2407	3.47938	3.79141	3.41558	3.63232	3.57233	3.98279	-1.01618	0.90245	1.13052	0.412214	discs large MAGUK scaffold protein 4
DYNC1LI2	8.62903	8.75281	8.55159	8.5674	8.55986	8.69599	8.66369	8.62549	8.60401	8.81672	8.974	8.78553	-1.01984	0.736229	1.16689	0.0295277	dynein cytoplasmic 1 light intermediate chain 2
GYPC	3.2781	3.90901	3.25786	3.16186	3.89692	3.33017	3.62576	3.39102	3.43961	3.62598	3.46764	3.04767	-1.02043	0.875425	-1.15344	0.334581	glycophorin C (Gerbich blood group)
CROCC	4.12507	4.43519	3.73248	3.90987	3.60197	4.56782	4.34888	4.37824	4.28995	3.90187	4.20806	3.96192	-1.02066	0.898566	-1.21887	0.283695	ciliary rootlet coiled-coil, rootletin
TRPC4	2.71262	2.91803	2.78431	2.74683	2.51362	3.02727	2.99385	2.56335	3.25638	2.98357	2.88996	2.71644	-1.02089	0.866168	-1.08015	0.580042	transient receptor potential cation channel subfamily C member 4
SLC9A3R1	9.8374	10.0514	9.86427	9.85175	9.73097	10.0325	10.5114	10.7017	10.6681	10.0891	10.3173	10.3888	-1.02233	0.707067	-1.26527	0.00245077	SLC9A3 regulator 1
TUBGCP6	6.06213	5.59806	5.9867	5.98948	5.75957	5.77358	6.1922	6.34623	5.91085	6.1196	6.36467	6.14992	-1.02431	0.820721	1.0719	0.564131	tubulin gamma complex associated protein 6
CASP8	7.76132	7.75811	7.7501	7.67886	7.74837	7.72381	7.46018	7.46946	7.41415	7.46203	7.91762	7.86537	-1.02672	0.652213	1.30493	0.00077365	caspase 8
TSC1	7.85685	7.91329	8.04623	7.8834	7.84635	7.9543	8.19266	8.14757	8.21843	8.04927	8.18972	8.26676	-1.02775	0.610931	1.00733	0.904144	TSC complex subunit 1
BIN1	7.31755	7.02558	7.35789	7.14866	6.99564	7.39469	7.2409	7.31752	7.41636	7.30118	7.54826	7.6705	-1.02822	0.742516	1.16915	0.115805	bridging integrator 1
ARL8B	8.20344	8.0736	8.17612	8.26419	7.94128	8.08935	8.62966	8.67258	8.60474	8.53667	8.51859	8.43125	-1.03214	0.550358	-1.09896	0.12657	ADP ribosylation factor like GTPase 8B
ACTA1	4.35256	3.39535	4.31378	3.6276	4.12237	4.20875	3.79573	3.57028	3.46804	4.22347	3.37769	4.0197	-1.03253	0.842505	1.10739	0.577192	actin alpha 1, skeletal muscle
EPB42	3.01656	3.34274	3.27765	3.09983	3.19525	3.18924	2.89877	3.15099	3.13128	3.64787	3.19561	3.09173	-1.03335	0.766083	1.09507	0.46943	erythrocyte membrane protein band 4.2
CEP131	5.4864	5.96119	5.71765	5.54563	5.7893	5.70071	4.91587	5.27906	4.93104	5.45102	5.1688	5.34669	-1.03413	0.771793	1.15517	0.278384	centrosomal protein 131
KIF25	2.97822	2.6971	2.73143	2.72182	3.11133	2.49234	2.65837	3.14848	2.73504	3.23283	2.64787	2.83195	-1.03566	0.806775	-1.05437	0.744005	kinesin family member 25
GYS2	3.15697	2.45182	2.73239	2.87333	2.56099	2.74532	4.40798	4.75908	4.71091	4.18771	3.98473	4.17128	-1.03604	0.776392	-1.41469	0.0230767	glycogen synthase 2
HDAC6	7.19818	7.26202	7.07012	7.17001	7.11149	7.08571	7.894	7.76721	7.92021	7.51427	7.71476	7.69588	-1.03865	0.546586	-1.13234	0.09268	histone deacetylase 6
PKP1	3.86208	3.75258	3.61862	3.63079	3.75494	3.66043	3.099	3.63363	3.06347	3.14364	3.13684	2.91092	-1.04027	0.731865	-1.1671	0.244615	plakophilin 1
ARPC2	10.6207	10.619	10.6108	10.5844	10.5079	10.5727	10.3147	10.2011	10.1786	10.0047	9.94569	9.97233	-1.04168	0.221704	-1.19846	0.000120032	actin related protein 2/3 complex subunit 2
ACTR1B	8.68097	8.71928	8.61726	8.53497	8.68069	8.6105	7.75687	8.07296	7.95657	7.13714	7.5304	7.4597	-1.04438	0.428284	-1.41508	2.53653e-05	actin related protein 1B
CAPZB	8.73356	8.78331	8.79636	8.70923	8.7982	8.62104	7.87486	7.81035	7.75752	7.63777	7.87884	7.81501	-1.04553	0.385661	1.00682	0.905744	capping actin protein of muscle Z-line subunit beta
ACTR2	10.0168	9.84563	9.81593	9.90053	9.8123	9.77056	9.44559	9.39194	9.43751	9.44334	9.48424	9.57507	-1.04694	0.327464	1.07756	0.164832	actin related protein 2
SORBS2	6.35355	6.39686	6.36163	6.2459	6.51851	6.18133	7.29748	7.16448	7.14027	7.18351	7.54505	7.52019	-1.04775	0.519185	1.21289	0.0277812	sorbin and SH3 domain containing 2
ARHGEF2	8.63516	8.50768	8.44973	8.34394	8.60767	8.43914	6.29529	6.60448	6.30221	5.92587	6.71355	6.69717	-1.04849	0.555594	1.12719	0.196641	Rho/Rac guanine nucleotide exchange factor 2
NUMA1	8.10081	8.03721	8.02757	8.11172	7.94642	7.90352	7.84115	7.74879	7.83268	7.72615	7.70343	7.79481	-1.04935	0.381225	-1.03417	0.586446	nuclear mitotic apparatus protein 1
SYNPO	4.56061	4.58171	4.81295	4.48144	4.77258	4.49218	6.08033	6.38108	6.16059	5.22271	5.64142	5.63319	-1.05097	0.640314	-1.58411	0.00119329	synaptopodin
ARL8A	8.01336	8.22499	8.20892	7.9791	7.93042	8.2612	6.64025	6.36355	6.32961	5.98969	6.33363	6.15632	-1.05122	0.557901	-1.18264	0.0939767	ADP ribosylation factor like GTPase 8A
DYNLL2	8.31204	8.36028	8.51493	8.35383	8.32548	8.28053	8.59375	8.54317	8.24521	8.02908	7.95496	8.19813	-1.05275	0.442299	-1.31688	0.0017131	dynein light chain LC8-type 2
TWF1	7.7707	7.98439	7.86046	7.77481	7.75683	7.84503	8.43881	8.67073	8.45067	8.46807	8.41533	8.36138	-1.05276	0.353795	-1.10232	0.128788	twinfilin actin binding protein 1
UPP2	3.22981	3.19548	3.09197	3.133	3.02153	3.12374	3.16813	3.13231	3.2364	2.99081	3.43047	3.1548	-1.05309	0.623738	1.06488	0.598329	uridine phosphorylase 2
SPTB	3.76832	4.05923	3.75489	3.66454	3.78583	3.90099	3.36885	3.63822	3.90284	3.77308	3.63475	3.4889	-1.05433	0.659703	-1.04683	0.735937	spectrin beta, erythrocytic
RNF19A	6.55185	6.33278	6.11288	6.39624	6.22234	6.15043	7.51513	7.45145	7.64786	6.86234	6.93908	6.80581	-1.05554	0.513504	-1.56517	0.000142788	ring finger protein 19A, RBR E3 ubiquitin protein ligase
IVL	3.17197	3.63131	3.0557	3.43443	2.94788	3.17947	3.3632	3.69296	3.38312	3.17884	3.24038	3.1424	-1.0557	0.672963	-1.2117	0.196293	involucrin
KLHL2	7.15698	7.05997	7.112	7.18031	7.14338	6.81559	5.64451	5.49	5.60906	4.50296	5.34697	5.3253	-1.05682	0.620669	-1.286	0.0586298	kelch like family member 2
CAPZA1	9.79662	9.90542	9.95365	9.93178	9.77339	9.70847	9.04822	9.01713	8.81147	9.5107	9.02773	9.08426	-1.05795	0.32893	1.12669	0.0772444	capping actin protein of muscle Z-line subunit alpha 1
KPTN	5.278	5.16117	5.38619	5.34888	4.94506	5.23034	5.61226	5.40716	5.19823	5.30004	5.58322	5.43251	-1.06014	0.575092	1.07109	0.560136	kaptin, actin binding protein
CETN1	3.78471	3.49756	4.01173	3.63539	3.60916	3.77413	3.42359	3.40835	3.57863	3.61373	3.56789	3.39724	-1.06476	0.577751	1.02076	0.871418	centrin 1
PXN	6.20201	6.17342	6.16033	5.94393	5.88889	6.35611	6.58769	6.64502	6.41784	6.05213	6.66929	6.72761	-1.06675	0.530981	1.0338	0.774632	paxillin
KRT2	3.61383	3.50348	3.34772	3.10476	3.49736	3.56814	2.59634	2.96297	3.06097	3.4226	3.45309	2.80031	-1.06681	0.646879	1.22041	0.221302	keratin 2
PARVG	3.39209	3.46335	3.57519	3.09114	3.57696	3.46325	3.7168	3.52089	3.41968	3.99661	3.7209	3.57843	-1.0673	0.610746	1.08951	0.554145	parvin gamma
KIF1B	7.75775	7.74661	7.73483	7.66103	7.62109	7.67964	7.69129	7.54086	7.70621	7.3973	7.70212	7.83186	-1.06755	0.253458	1.05233	0.425989	kinesin family member 1B
CACNA1C	3.10939	2.84245	2.92945	2.82926	2.85016	2.91399	2.80082	3.05935	2.96242	3.25044	3.40609	3.50786	-1.06925	0.524881	1.40541	0.00967774	calcium voltage-gated channel subunit alpha1 C
NEFL	2.82035	2.9072	3.13092	2.78424	2.88164	2.90074	3.02448	2.71534	3.11181	3.33446	2.87151	2.80006	-1.06953	0.556607	-1.03561	0.785832	neurofilament light
NEFM	3.19079	2.64249	2.52855	2.92054	2.869	2.3273	2.74501	2.60252	2.73236	2.36806	2.83281	2.61297	-1.07373	0.561074	1.02911	0.835043	neurofilament medium
PPL	6.26574	6.48487	6.43265	6.34228	6.20957	6.29287	6.98604	6.95741	6.89945	6.47207	6.68801	6.7025	-1.07509	0.341585	-1.21875	0.0303882	periplakin
CD2AP	10.3866	10.4206	10.3005	10.3359	10.2797	10.1842	9.4467	9.44008	9.51063	9.30683	9.30276	9.37207	-1.07604	0.0994414	-1.09596	0.0709414	CD2 associated protein
CCNA1	3.22688	3.52582	3.28693	3.041	3.36412	3.27279	3.12439	3.1161	3.06376	2.86028	3.34489	2.82887	-1.07792	0.514658	-1.04906	0.711858	cyclin A1
PAFAH1B1	8.16432	8.15335	8.27038	8.10345	8.04723	8.09823	8.6565	8.64879	8.61011	8.43978	8.32635	8.35031	-1.0796	0.128074	-1.22657	0.00154426	platelet activating factor acetylhydrolase 1b regulatory subunit 1
LATS1	7.35922	7.36841	7.24302	7.06999	7.36156	7.22186	7.74923	7.40482	7.53442	7.34946	7.79295	7.63424	-1.08092	0.319521	1.06764	0.456096	large tumor suppressor kinase 1
KIF3B	8.82778	8.79141	8.83039	8.70199	8.65735	8.73894	8.3009	8.26619	8.21322	7.88365	7.84862	7.89177	-1.08116	0.137237	-1.31504	0.000157965	kinesin family member 3B
LASP1	9.96421	9.95082	9.80572	9.6949	9.81579	9.87194	8.89903	8.9643	8.99533	8.56018	8.61999	8.95719	-1.08244	0.187598	-1.1592	0.0370395	LIM and SH3 protein 1
MYO3A	2.761	2.78331	2.663	2.47991	2.60644	2.74648	2.60662	2.63333	2.47603	2.27034	2.4674	2.37919	-1.08533	0.449011	-1.11777	0.364572	myosin IIIA
MYL4	3.7904	4.08524	3.58725	3.59561	3.82323	3.69798	3.03066	3.3666	3.46741	3.62772	3.0015	3.13317	-1.09011	0.496404	-1.12193	0.423859	myosin light chain 4
USH1G	4.03043	4.33608	4.24138	4.1451	4.06704	3.97364	4.94469	5.22254	5.21573	3.96324	4.66366	4.32808	-1.09367	0.489786	-1.66352	0.00251057	USH1 protein network component sans
AMPH	4.26824	3.10008	3.78444	3.90811	3.07974	3.71839	3.31088	3.56546	3.71145	3.88304	2.83843	3.58595	-1.0939	0.662361	-1.11774	0.63228	amphiphysin
WASF2	9.38151	9.53203	9.44902	9.36845	9.30615	9.29882	8.38323	8.30332	8.3571	7.81918	8.03	8.17648	-1.09398	0.0984194	-1.21915	0.00336583	WASP family member 2
MYH7	3.29882	3.49993	3.9255	3.39885	3.34306	3.58682	2.9965	3.20149	3.55147	3.02246	3.24684	3.10282	-1.0953	0.517283	-1.07307	0.656248	myosin heavy chain 7
SEPTIN7	7.80854	7.60272	8.03221	7.67085	7.68756	7.68307	8.00637	7.9155	7.75693	7.66981	7.94161	7.8269	-1.09599	0.268227	-1.00755	0.934711	septin 7
KRT18	10.1868	10.0556	10.3436	10.1262	9.96048	10.0713	9.2221	9.1948	9.27723	8.98206	9.11937	9.03803	-1.101	0.0408279	-1.11818	0.0363609	keratin 18
NIN	6.40084	6.41205	6.47771	6.24515	6.34104	6.30349	4.59681	4.32412	4.57144	4.15231	4.30334	4.29606	-1.10141	0.261592	-1.15777	0.137889	ninein
CDC42BPB	9.02235	8.94901	9.0195	8.83939	8.83113	8.86549	7.48907	7.44291	7.36264	7.16569	7.56741	7.50314	-1.10689	0.0781193	1.04042	0.526171	CDC42 binding protein kinase beta
GAS2	4.20045	4.73642	4.0357	4.26319	4.1227	4.13515	4.83528	4.46211	4.53134	5.49929	5.81102	5.92196	-1.1086	0.435627	2.34996	2.02596e-05	growth arrest specific 2
SPTA1	3.31609	3.18098	3.20214	2.9334	3.09592	3.20895	2.83981	3.01096	2.94741	3.34775	3.14699	2.95248	-1.10873	0.339577	1.11155	0.385756	spectrin alpha, erythrocytic 1
DCX	2.44879	3.79909	3.86204	3.45227	2.96745	3.18488	3.20946	3.69048	3.99456	3.9408	3.84208	3.62398	-1.1118	0.613304	1.0635	0.794519	doublecortin
CLIP2	6.97972	6.87141	6.85334	6.83098	6.63871	6.77238	6.14941	6.03534	6.10488	5.46209	5.47703	5.94308	-1.1126	0.223346	-1.33623	0.00752452	CAP-Gly domain containing linker protein 2
CDC16	9.0549	8.88554	9.07622	8.93354	8.71676	8.87477	8.77122	8.73736	8.68194	8.90472	9.0536	9.02941	-1.11494	0.0419225	1.23094	0.00173942	cell division cycle 16
ARPC1A	9.74692	9.7063	9.79383	9.51843	9.59324	9.64451	9.5869	9.64927	9.58135	9.53769	9.71739	9.62225	-1.11771	0.0118769	1.03018	0.514051	actin related protein 2/3 complex subunit 1A
MAP3K11	6.93501	6.99188	6.72934	6.78119	6.68569	6.69708	7.35455	7.61567	7.57842	6.4758	7.06513	7.24654	-1.11903	0.218241	-1.37772	0.00506526	mitogen-activated protein kinase kinase kinase 11
EPB41L2	7.29682	7.16792	7.17907	7.03197	6.93102	7.16902	7.08813	6.79627	6.98469	5.95832	6.36595	6.37516	-1.12007	0.126365	-1.54794	4.25835e-05	erythrocyte membrane protein band 4.1 like 2
MYO18B	3.89188	3.87493	3.85237	3.96228	3.48393	3.63312	3.65918	4.03464	3.65129	4.63972	3.68722	3.87238	-1.12238	0.399785	1.09055	0.573898	myosin XVIIIB
DCTN2	7.60206	7.89067	7.86344	7.46854	7.67071	7.6914	7.71146	7.73781	7.57327	7.13841	7.42761	7.35037	-1.12297	0.0707164	-1.27665	0.00228109	dynactin subunit 2
GABARAPL2	9.09182	9.14528	8.99412	8.90016	8.92597	8.89015	8.76786	8.99829	8.9596	8.59404	8.57463	8.6256	-1.1258	0.0272616	-1.2532	0.000810939	GABA type A receptor associated protein like 2
LIMA1	9.17628	9.15352	9.209	9.02114	9.02365	8.96834	9.26882	9.2095	9.17394	9.0699	8.91793	8.99708	-1.12708	0.053214	-1.17405	0.0247403	LIM domain and actin binding 1
MARK4	6.25727	6.19827	6.41362	6.06683	6.33803	5.97603	5.65323	5.66094	5.46679	5.31958	5.68874	5.81051	-1.12712	0.214003	1.05951	0.588424	microtubule affinity regulating kinase 4
MAP1S	6.34811	6.22595	6.26213	6.1909	6.16179	5.99617	5.98445	5.83275	6.17925	5.5646	5.71765	5.86277	-1.12947	0.171048	-1.16251	0.136468	microtubule associated protein 1S
GAS8	6.54223	7.03309	6.77745	6.59606	6.60425	6.62052	6.80955	6.59352	6.72951	6.49037	6.75639	6.72326	-1.13005	0.162437	-1.02552	0.793281	growth arrest specific 8
HSPB1	10.1903	10.4015	10.1858	10.0382	10.1923	10.0373	7.79119	8.00748	7.67647	8.55494	8.4046	8.68603	-1.13074	0.065493	1.61903	3.9728e-06	heat shock protein family B (small) member 1
MEFV	3.66359	3.22447	3.41613	3.00713	3.65456	3.17627	3.15081	3.3847	3.35613	3.56091	3.30593	3.37533	-1.1333	0.378123	1.05694	0.727544	MEFV innate immuity regulator, pyrin
ARPC4	8.84135	8.90946	9.12936	8.76949	8.52379	8.99364	8.64541	8.88835	8.90178	8.466	8.71106	8.62263	-1.13333	0.0518479	-1.14637	0.0596391	actin related protein 2/3 complex subunit 4
HINT1	7.50784	7.50745	7.71758	7.19391	7.57144	7.44435	8.9227	8.86419	8.90923	8.81519	9.00744	8.97589	-1.13355	0.0432702	1.03365	0.616393	histidine triad nucleotide binding protein 1
DMTN	7.81635	8.06151	8.13608	7.64684	7.69478	8.07967	7.59038	7.68244	7.61472	6.57431	7.09952	7.28691	-1.13457	0.12596	-1.49445	0.000304796	dematin actin binding protein
CDH1	10.4444	10.4127	10.3437	10.219	10.2157	10.2106	11.1775	11.1533	11.1597	11.0214	11.1056	11.1943	-1.13518	0.0116994	-1.02223	0.67007	cadherin 1
CASK	7.94252	7.95082	8.04431	7.78157	7.75179	7.84092	9.61308	9.57862	9.64002	9.47425	9.54291	9.58568	-1.13589	0.00944635	-1.04545	0.378941	calcium/calmodulin dependent serine protein kinase
VASP	8.95612	8.99707	8.97952	8.76246	8.73417	8.87256	7.44391	7.74838	7.8648	7.48236	7.82657	7.94533	-1.136	0.060933	1.09037	0.244873	vasodilator stimulated phosphoprotein
SPTAN1	9.07489	8.95701	9.05833	8.78713	8.84385	8.90248	8.86362	8.75053	8.87688	8.66299	8.7178	8.85173	-1.13675	0.0180545	-1.04492	0.438184	spectrin alpha, non-erythrocytic 1
IPP	6.87418	6.84454	6.67216	6.65163	6.65377	6.54442	6.12336	6.04094	6.10415	5.8611	6.10606	6.23722	-1.13765	0.103214	1.03423	0.695906	intracisternal A particle-promoted polypeptide
CSTA	3.59379	3.01998	2.79282	2.97566	2.90977	2.98057	3.04332	2.86055	3.63283	3.23913	3.57482	3.30206	-1.13846	0.387774	1.20053	0.284756	cystatin A
EZR	11.0194	11.0212	10.995	10.8397	10.8357	10.7961	10.5304	10.5489	10.4638	10.0271	9.94576	10.0631	-1.13882	0.00231597	-1.41643	1.77331e-07	ezrin
KIFAP3	7.31613	7.29056	7.27719	7.10538	7.07747	7.12127	7.89443	7.8646	7.90608	7.40762	7.35922	7.41018	-1.14045	0.0417992	-1.40793	9.80086e-05	kinesin associated protein 3
LDB3	3.16375	3.24189	3.10668	2.67761	3.66959	2.72945	2.64564	2.47585	2.91419	3.59896	2.79508	2.99204	-1.14089	0.411516	1.21963	0.277776	LIM domain binding 3
TPM3	3.75714	4.16791	4.22606	4.16965	3.90522	3.5945	4.67409	3.46509	4.66557	4.82626	4.37594	4.76974	-1.14091	0.464777	1.28813	0.221503	tropomyosin 3
NF2	8.12477	8.1367	8.32997	7.94922	8.00686	8.05753	6.53746	6.75712	6.67114	6.63316	6.92938	6.99705	-1.14243	0.0321153	1.17951	0.0203521	neurofibromin 2
CTNNB1	8.57842	8.51426	8.4181	8.36372	8.37607	8.19545	8.88325	8.82255	8.70923	8.73443	8.72148	8.76486	-1.14617	0.00557731	-1.03726	0.461584	catenin beta 1
ATG4A	8.02773	8.14635	8.03283	7.84774	7.81862	7.91505	5.9305	6.48452	5.95522	5.8415	6.02696	5.92965	-1.14697	0.0957435	-1.1348	0.16847	autophagy related 4A cysteine peptidase
NEDD9	5.52961	5.58702	5.75288	5.27168	5.55088	5.45808	5.58544	5.94052	6.07325	4.68745	4.9551	5.03891	-1.14836	0.168486	-1.9649	1.00293e-05	neural precursor cell expressed, developmentally down-regulated 9
FSCN3	3.84135	3.21966	3.69011	3.89996	3.1341	3.09677	2.99176	3.23292	3.0224	3.41535	3.22704	2.77894	-1.14839	0.360345	1.02413	0.887755	fascin actin-bundling protein 3
EPB41L4B	6.53365	6.30149	6.47518	6.17	6.3145	6.23455	6.59554	6.60068	6.44114	5.92119	5.97508	6.06775	-1.14841	0.0916666	-1.43821	0.000681187	erythrocyte membrane protein band 4.1 like 4B
INA	3.87729	3.56261	3.81165	3.72544	3.49272	3.44483	3.65139	3.38851	3.3515	3.68941	3.56589	4.067	-1.1515	0.259878	1.27267	0.096209	internexin neuronal intermediate filament protein alpha
MYL5	6.3255	6.08609	6.10596	6.19478	5.82772	5.85805	7.3216	7.50044	7.53614	7.20553	7.08024	6.74812	-1.15497	0.107046	-1.37218	0.00423146	myosin light chain 5
CHMP1A	8.71625	8.69767	8.79208	8.4861	8.58682	8.5004	8.32002	8.66677	8.4356	8.16185	8.25995	8.52424	-1.16172	0.0184928	-1.10323	0.149224	charged multivesicular body protein 1A
MYO6	9.33164	9.29617	9.10318	9.09812	9.05187	8.93146	9.19	9.02453	9.07483	8.96626	9.04082	8.92838	-1.16344	0.00236611	-1.06703	0.193256	myosin VI
AKAP4	3.28845	3.42726	3.67059	3.14754	3.21828	3.34669	3.34893	2.97381	3.45991	3.53568	3.27015	2.94411	-1.16417	0.226314	-1.06631	0.645059	A-kinase anchoring protein 4
BBS4	7.45739	7.43747	7.41057	7.23342	7.14286	7.25433	7.08935	7.12258	7.04393	6.78353	7.3078	7.30971	-1.16485	0.0348035	1.10548	0.199856	Bardet-Biedl syndrome 4
UXT	8.55285	8.52819	8.58616	8.34738	8.49217	8.18451	7.80214	8.04775	7.82261	7.71467	7.82788	7.70304	-1.16676	0.0139462	-1.10085	0.149177	ubiquitously expressed prefoldin like chaperone
CEP290	6.44047	6.452	6.59716	6.26118	6.1724	6.37085	6.79335	6.82122	6.77948	6.41091	6.76167	6.90286	-1.16745	0.051782	-1.01703	0.842427	centrosomal protein 290
MYH6	3.12583	2.74743	3.60463	2.95506	2.83273	2.98822	2.52687	3.01373	2.7823	2.95828	2.76338	2.80793	-1.17222	0.244042	1.02623	0.863982	myosin heavy chain 6
DCTN1	8.18019	8.32418	8.25461	8.01629	8.05482	8.00141	7.89793	7.71019	7.82386	7.68953	7.88092	7.98749	-1.17309	0.0137473	1.05887	0.395654	dynactin subunit 1
KIF5A	3.78251	3.59191	3.84945	3.35013	3.42559	3.75591	4.05754	3.75985	4.0597	3.3607	3.2543	3.53926	-1.17594	0.153891	-1.48041	0.00535637	kinesin family member 5A
CTTNBP2NL	9.03755	9.01103	9.06247	8.75019	8.86049	8.79866	7.3538	7.03388	7.24699	6.55562	6.99002	6.93152	-1.17684	0.0402941	-1.24383	0.0175684	CTTNBP2 N-terminal like
STOM	3.92337	3.78299	3.99325	3.7266	3.52859	3.71167	7.57051	7.33202	7.49567	6.67191	6.75928	6.79875	-1.17985	0.071981	-1.60188	0.000159894	stomatin
TBCC	6.95466	6.86204	6.73018	6.59649	6.77226	6.47425	6.82314	6.74665	6.4718	5.94361	6.63868	6.46437	-1.18079	0.0598693	-1.15424	0.142167	tubulin folding cofactor C
ARHGDIA	7.9872	8.19862	8.15797	7.93199	7.7664	7.90243	6.90498	7.02273	7.00945	6.66154	6.87343	6.85358	-1.18123	0.0111164	-1.10988	0.133043	Rho GDP dissociation inhibitor alpha
SHROOM2	3.65713	3.20842	3.65575	3.41258	2.97469	3.345	4.27889	4.50386	4.56239	3.74766	4.57296	4.54554	-1.18837	0.213055	1.00959	0.950295	shroom family member 2
DNAI2	3.9051	4.19653	3.83524	3.33026	3.74051	4.08793	3.34931	3.58878	3.68207	3.7986	3.65514	3.6067	-1.18928	0.192722	1.04952	0.742112	dynein axonemal intermediate chain 2
MYL9	4.42117	4.68132	4.23334	4.51143	4.51974	3.6185	8.88392	9.05866	9.01783	7.33197	7.54275	7.81283	-1.19832	0.179586	-2.55026	8.3527e-06	myosin light chain 9
NARF	7.60702	7.51174	7.5021	7.2281	7.31108	7.28152	7.32655	7.51804	7.39374	6.62065	6.98278	7.15685	-1.20457	0.00920736	-1.3379	0.000818529	nuclear prelamin A recognition factor
KLC2	5.76259	5.7303	5.8585	5.63634	5.29857	5.55141	5.86922	5.64542	5.54055	5.15772	5.62826	5.5131	-1.21222	0.0556839	-1.11086	0.33475	kinesin light chain 2
PCGF5	6.97192	6.95418	6.84089	6.62582	6.66816	6.61781	6.50701	6.60871	6.38196	5.90326	6.70787	6.41658	-1.21404	0.0239763	-1.02365	0.794624	polycomb group ring finger 5
MYL6	10.1751	10.2143	10.095	9.8518	10.01	9.79238	9.58765	9.70586	9.52906	9.63857	9.87338	9.75222	-1.21509	3.87311e-05	1.13052	0.00690649	myosin light chain 6
DCTN3	6.11976	5.97675	6.17164	5.5883	6.02616	5.82133	5.85895	5.65839	5.36858	5.01486	5.49995	5.5843	-1.21738	0.0766138	-1.12788	0.321912	dynactin subunit 3
CTTN	9.75194	9.80537	9.79722	9.4557	9.46789	9.55538	9.78464	9.64063	9.58341	9.42681	9.48875	9.42991	-1.21844	0.000244444	-1.16109	0.00660372	cortactin
TPM4	8.4972	8.81019	8.81516	8.41234	8.40505	8.42661	6.31806	6.33074	6.23331	6.41595	6.01606	6.00085	-1.22041	0.00732153	-1.17885	0.0398762	tropomyosin 4
WASL	9.30014	9.26654	9.13854	8.82564	8.98765	9.01957	9.39971	9.43961	9.39617	9.24922	9.32574	9.40009	-1.22111	0.0010412	-1.05729	0.343043	WASP like actin nucleation promoting factor
TUBGCP2	8.80599	8.62251	8.68623	8.44568	8.52333	8.30086	8.17854	8.14866	8.05749	7.87138	8.06337	8.1338	-1.22245	0.00157385	-1.03696	0.555499	tubulin gamma complex associated protein 2
CEP63	7.53706	7.56208	7.47994	7.2108	7.21319	7.2724	6.85844	6.86103	6.79517	6.08477	6.43532	6.58018	-1.22668	0.0075585	-1.32115	0.00198351	centrosomal protein 63
AURKC	5.03304	4.47027	4.71997	4.28108	4.50398	4.51616	4.41552	4.92653	4.86088	4.78622	4.55974	4.49694	-1.23504	0.123021	-1.13129	0.413217	aurora kinase C
KIFC3	4.98487	4.56487	4.55272	4.25197	4.14571	4.68958	5.54917	5.58002	5.62027	5.06345	5.40061	5.20623	-1.24413	0.103718	-1.22468	0.176345	kinesin family member C3
ACTL7A	3.11648	3.24848	3.24485	2.93339	2.84992	2.89062	2.9713	3.04351	3.41977	2.91887	2.66276	2.94478	-1.24538	0.0555334	-1.26298	0.0699639	actin like 7A
KRT19	11.9439	11.9937	11.9338	11.6133	11.7067	11.6028	10.9496	11.1516	11.0238	10.1413	10.2194	10.2891	-1.24549	2.39557e-05	-1.75412	3.26842e-10	keratin 19
MCF2	2.57166	2.70304	2.96818	2.458	2.53877	2.28343	2.92236	3.54884	3.19039	2.836	2.40572	2.76834	-1.25878	0.0764995	-1.55211	0.00545419	MCF.2 cell line derived transforming sequence
PDLIM5	8.47348	8.25651	8.23422	8.0709	8.01115	7.8883	8.32854	8.12286	8.14711	7.79335	7.99606	7.97918	-1.26292	0.000384963	-1.15813	0.0251276	PDZ and LIM domain 5
MPZL2	9.23774	9.33988	9.12089	8.70706	9.05385	8.92184	9.90325	10.2382	10.2512	9.79254	9.98555	9.81419	-1.26417	0.000961411	-1.20559	0.0118626	myelin protein zero like 2
FYB1	2.65237	3.86706	3.5905	2.99534	2.90986	3.15403	3.24803	2.491	3.0544	2.58646	2.87818	3.06034	-1.26746	0.191315	-1.02772	0.891041	FYN binding protein 1
MAP1B	3.92489	3.75425	4.07756	3.68859	3.56659	3.45011	3.54029	3.25405	3.10998	4.06131	4.05567	3.99206	-1.27541	0.0572737	1.66521	0.0015134	microtubule associated protein 1B
DSP	9.12125	9.22368	9.26121	8.86609	8.88938	8.79795	10.3814	10.407	10.4163	9.84747	9.69823	9.82272	-1.27608	0.00012477	-1.55952	4.08625e-07	desmoplakin
MYH9	9.80036	9.8001	9.88562	9.48516	9.43892	9.47986	9.12413	9.20409	9.22901	8.75687	8.8497	9.05096	-1.28128	0.000595512	-1.21003	0.0105612	myosin heavy chain 9
CLIP1	8.14312	7.94486	7.95702	7.67783	7.52361	7.6838	7.91695	7.82897	7.84066	7.49919	7.78361	7.71512	-1.30291	0.000323039	-1.0998	0.170584	CAP-Gly domain containing linker protein 1
CAPG	7.43721	7.60493	7.65235	7.06142	7.33057	7.16392	4.41196	3.88351	4.01672	4.12463	4.82249	4.47636	-1.30317	0.0257159	1.38422	0.0167325	capping actin protein, gelsolin like
EML1	3.36614	3.18304	2.95961	2.54492	2.75502	3.0026	5.10395	4.94018	4.793	5.69388	6.17934	6.00948	-1.30989	0.054355	2.16799	6.90164e-05	EMAP like 1
MYL2	3.8232	3.83021	4.17184	3.75923	3.2238	3.61509	3.29649	3.62147	3.9351	3.80485	3.53976	3.68316	-1.31865	0.0408457	1.01578	0.913041	myosin light chain 2
DYNLL1	8.40622	8.69347	8.51661	8.03166	8.11915	8.24558	8.29511	8.20259	8.08422	7.86196	8.25922	8.12374	-1.31913	0.000349007	-1.04696	0.521707	dynein light chain LC8-type 1
CDSN	4.73355	4.64927	4.97121	4.11084	4.82217	4.27134	3.3345	3.75103	3.16112	3.45232	3.08364	3.5161	-1.32539	0.072832	-1.09406	0.596238	corneodesmosin
WIPF1	3.11749	4.08989	4.23265	3.58603	3.25654	3.35919	5.97746	5.55369	5.6528	6.14501	6.03973	6.36046	-1.32798	0.0901195	1.3622	0.101458	WAS/WASL interacting protein family member 1
LATS2	6.53392	6.53056	6.40108	6.08846	6.247	5.93939	6.77955	6.47334	6.57768	6.34856	6.62224	6.73138	-1.32911	0.00274544	1.02262	0.810331	large tumor suppressor kinase 2
MARCKS	8.76974	8.97059	8.57793	8.18189	8.30233	8.50132	9.33284	9.5739	9.46036	8.65342	8.98603	9.1242	-1.35532	0.0004044	-1.39527	0.000542015	myristoylated alanine rich protein kinase C substrate
STK38L	7.93511	7.80267	7.75029	7.44109	7.34655	7.33289	7.23619	7.00442	7.06211	7.24665	7.43087	7.16406	-1.37173	0.000235748	1.15517	0.0779583	serine/threonine kinase 38 like
KRT1	2.90819	3.05707	2.91723	2.46302	2.20865	2.74241	2.69652	2.53147	2.73716	3.06581	2.84634	2.44898	-1.38611	0.0167768	1.04499	0.75552	keratin 1
DAPK1	9.75219	9.67287	9.60917	9.20698	9.1983	9.15528	8.05103	7.86295	7.8162	7.16258	7.4142	7.41396	-1.40189	0.000216065	-1.43852	0.000349048	death associated protein kinase 1
SHROOM1	6.57229	6.80243	6.90293	6.24999	5.92564	6.52089	6.86318	6.54336	6.89039	6.29666	6.73786	6.65379	-1.41943	0.00267042	-1.08413	0.482708	shroom family member 1
CABP1	4.92975	4.56739	5.13799	3.96367	4.52716	4.64072	3.11285	3.16624	3.38541	3.22324	3.28764	3.5345	-1.42113	0.0114907	1.09591	0.522163	calcium binding protein 1
LYST	6.75807	6.9084	6.73909	6.26367	6.29918	6.28765	4.38672	4.22811	4.16358	3.81595	3.80511	4.15107	-1.43548	0.00130985	-1.2425	0.0568765	lysosomal trafficking regulator
GSN	9.22436	9.17603	9.23304	8.63599	8.71833	8.65512	8.18584	8.25597	8.26118	6.39052	6.54049	6.38756	-1.45073	2.56505e-05	-3.45926	5.71552e-12	gelsolin
FSCN2	4.66572	4.95201	4.6938	3.99993	4.50465	4.19782	4.29028	4.49445	4.13298	4.32898	4.61918	4.49212	-1.45728	0.00285575	1.13846	0.303089	fascin actin-bundling protein 2, retinal
BMF	6.83597	6.902	6.59577	6.2786	6.20461	6.16602	7.03237	7.1941	7.04686	6.47525	6.51473	6.85312	-1.47353	0.0134536	-1.39993	0.04837	Bcl2 modifying factor
IQGAP2	8.79438	8.81	8.61715	8.26028	8.18014	8.08247	7.38388	7.35605	7.16242	8.0722	8.16675	8.27494	-1.47732	1.79828e-05	1.89367	1.60346e-07	IQ motif containing GTPase activating protein 2
MYO1C	9.54027	9.58817	9.56734	8.98334	8.95319	9.01601	7.93769	8.04073	7.96955	7.25465	7.41494	7.60698	-1.49212	1.26089e-06	-1.43496	2.02243e-05	myosin IC
LSP1	4.50411	3.83758	4.45121	4.169	3.032	3.76009	4.36667	4.04723	4.24921	3.96501	3.57309	3.4517	-1.49321	0.0160093	-1.476	0.0345926	lymphocyte specific protein 1
KLHL20	8.30332	8.23665	8.06274	7.5798	7.55576	7.67445	7.22807	7.22253	7.30109	7.06472	7.24382	7.37704	-1.51419	2.85781e-06	1.01673	0.810718	kelch like family member 20
FLNB	9.18856	9.05395	9.09514	8.42584	8.41717	8.50514	9.64621	9.5104	9.67711	9.09985	9.04389	9.30205	-1.58166	1.94611e-06	-1.35509	0.000617926	filamin B
CLIC5	4.85011	4.85341	5.12863	4.18324	4.13829	4.29343	4.66356	4.53827	4.29255	3.42269	3.70665	3.29775	-1.64594	0.00075798	-1.98846	0.000112491	chloride intracellular channel 5
PTPN21	5.80295	5.5299	5.31842	4.69027	4.78669	4.98095	6.27118	5.78426	5.86759	5.60284	6.197	5.79626	-1.64979	0.000527261	-1.00601	0.964462	protein tyrosine phosphatase non-receptor type 21
MYO1A	5.50083	5.45811	5.18223	4.99442	4.53842	4.33966	9.03048	9.15583	9.12922	9.13819	9.27804	9.28517	-1.69606	1.58892e-05	1.15614	0.165167	myosin IA
TEX35	5.20754	4.81253	4.87616	4.40397	4.02018	3.8716	3.62445	3.65312	4.25964	4.49122	3.45684	4.66394	-1.87284	0.00287533	1.20433	0.371047	testis expressed 35
KRT15	6.24094	6.50719	5.93591	5.33334	5.60158	5.07915	4.21455	4.36737	4.42024	4.08701	3.99647	4.64462	-1.89093	0.000174127	-1.04932	0.752527	keratin 15
VILL	7.12461	6.88478	6.73066	6.07963	6.06404	5.82157	5.84604	6.13476	5.84081	5.42346	5.52348	5.9772	-1.90521	3.3889e-05	-1.1723	0.238443	villin like
ARHGDIB	5.00992	5.19655	5.40604	4.33427	3.81475	4.08944	3.99582	4.50492	4.35579	3.76222	4.13867	3.11145	-2.13876	0.00028996	-1.52402	0.0390549	Rho GDP dissociation inhibitor beta
SCEL	6.31564	6.35203	6.45163	5.22883	5.0698	5.32984	4.01453	3.43686	3.68754	3.30024	3.79096	3.59476	-2.23119	3.58235e-06	-1.03806	0.784279	sciellin
SPRR3	4.91604	5.08011	5.19134	3.66831	3.64117	3.78311	2.79505	3.00964	2.7602	2.87808	2.32385	2.88798	-2.5804	3.36471e-07	-1.18226	0.222949	small proline rich protein 3
SPRR1B	5.33512	5.57959	5.83008	3.49665	3.77803	3.87658	1.68791	1.94095	2.51628	1.95724	2.62901	1.88112	-3.62623	2.30725e-07	1.10836	0.56411	small proline rich protein 1B
ACTB																	Not identified in our micro-array
ACTC1																	Not identified in our micro-array
KRT17																	Not identified in our micro-array
LORICRIN																	Not identified in our micro-array
TUBB7P																	Not identified in our micro-array

## Sheet: Mechanosensitive genes
	HT29-MTX-E12 static			HT29-MTX-E12 SWMS			Caco-2 static			Caco-2 SWMS			HT29MTXE12_SWMSvsStat		Caco2_SWMSvsStat		This list is based on https://www.gsea-msigdb.org/gsea/msigdb/cards/GOBP_RESPONSE_TO_MECHANICAL_STIMULUS.html
SYMBOL	G336_C05_07_9_HT29MTXStat3.CEL	G336_C09_09_8_HT29MTXStat2.CEL	G336_D07_11_7_HT29MTXStat1.CEL	G336_C07_08_12_HT29MTXSWMS3.CEL	G336_D05_10_11_HT29MTXSWMS2.CEL	G336_D09_12_11_HT29MTXSWMS2_2.CEL	G336_A05_01_3_CacoStat3.CEL	G336_A09_03_1_CacoStat1.CEL	G336_B07_05_2_CacoStat2.CEL	G336_A07_02_5_CacoSWMS2.CEL	G336_B05_04_5_CacoSWMS2.CEL	G336_B09_06_4_CacoSWMS1.CEL	FC	p-value	FC	p-value	Gene name
CCNB1	5.62246	5.44009	5.23016	8.43541	8.22055	7.8397	7.37233	7.31711	7.37987	7.94746	8.1409	8.12755	6.59159	1.06503e-14	1.74787	5.45886e-06	cyclin B1
AQP1	5.1378	4.93729	5.45599	6.47715	6.86678	6.37498	3.10264	3.95747	3.66373	3.50326	3.98069	3.27091	2.62479	4.46069e-06	1.00765	0.963559	aquaporin 1 (Colton blood group)
CHEK1	6.30403	5.89026	5.95755	7.38481	7.15736	7.16005	7.6155	7.46036	7.67742	8.21043	8.20625	8.29536	2.25605	1.78471e-09	1.62097	1.18115e-05	checkpoint kinase 1
BTG2	8.01165	7.49522	7.08914	8.64093	8.16447	7.85266	7.87028	7.64311	7.39517	8.4134	8.60874	8.29203	1.60525	1.14931e-05	1.86796	1.71297e-06	BTG anti-proliferation factor 2
STRBP	6.34983	6.31213	6.33578	6.81841	7.02908	6.70666	6.73751	6.42336	6.55141	6.59995	6.8616	6.84903	1.42153	0.00023991	1.19937	0.048984	spermatid perinuclear RNA binding protein
PSPH	7.20562	7.28669	7.65678	7.88769	7.66797	8.0461	8.01465	8.05503	7.83928	8.1564	8.31583	8.46009	1.40822	0.000682912	1.28163	0.0164341	phosphoserine phosphatase
ITGA2	7.74064	7.70122	7.81194	8.19141	8.20793	8.2738	6.28998	6.1281	6.05564	5.05122	5.91955	5.69234	1.39363	0.000651863	-1.37092	0.00273838	integrin subunit alpha 2
FAS	4.69751	4.86713	4.12503	4.66627	5.29809	5.16475	3.62563	4.00316	3.46702	3.87961	3.55881	3.72776	1.38836	0.0373928	-1.03851	0.820726	Fas cell surface death receptor
MMP14	5.51539	5.47907	5.36671	5.75206	5.77005	6.1214	8.16031	7.99334	7.90813	7.6873	7.99268	8.22699	1.35696	0.00291343	1.01394	0.890679	matrix metallopeptidase 14
CNTNAP2	3.35736	3.41567	3.64597	3.72481	3.89647	4.06436	3.37516	3.62108	3.51845	3.34589	3.42559	3.39035	1.34808	0.0127673	-1.09438	0.467156	contactin associated protein like 2
CASP8AP2	6.63128	6.68368	6.76107	7.12803	7.12253	7.13415	6.92108	6.81236	7.09191	7.24209	7.4716	7.46449	1.34599	0.000396962	1.40293	0.00037001	caspase 8 associated protein 2
WHRN	4.72038	4.35486	4.5053	4.91578	4.89837	5.03301	3.64195	3.95992	4.01432	4.28765	4.27278	4.14373	1.34202	0.0131618	1.2768	0.0578445	whirlin
GOT1	9.17846	9.20477	9.38148	9.74506	9.64269	9.63878	9.25016	9.29241	9.18338	8.9979	9.06346	9.15371	1.34054	8.1336e-06	-1.11165	0.0597407	glutamic-oxaloacetic transaminase 1
DRD2	3.60918	3.58441	3.58308	3.9556	3.46019	4.38447	3.9658	4.24431	3.85301	3.59098	3.61182	4.03221	1.30242	0.112113	-1.17933	0.367787	dopamine receptor D2
ANGPT2	3.59342	3.85444	3.80198	3.89469	4.22816	4.25761	3.40227	3.4399	3.68185	3.74842	3.6575	3.91239	1.29403	0.0246086	1.16958	0.202388	angiopoietin 2
IGFBP2	5.97962	5.91628	5.79949	6.30642	6.44151	6.07863	5.11228	5.2105	5.28512	3.41037	3.74297	3.68096	1.28866	0.016329	-2.86253	2.40565e-08	insulin like growth factor binding protein 2
NPPA	3.99079	4.32662	4.01888	4.57018	4.65266	4.23658	4.81817	4.49524	5.00565	4.8192	4.91285	4.86804	1.27551	0.0741085	1.07316	0.631394	natriuretic peptide A
ANKRD1	2.81732	2.99	2.78502	3.29068	3.22039	3.02618	5.94196	5.43551	4.80545	3.51344	3.96555	3.66832	1.24344	0.192117	-3.02471	1.23815e-05	ankyrin repeat domain 1
ERCC8	5.56387	5.88539	5.7262	5.99711	6.03213	6.05615	6.92024	6.85119	6.64144	6.86598	6.78348	6.93052	1.23309	0.0269139	1.02795	0.781306	ERCC excision repair 8, CSA ubiquitin ligase complex subunit
TLR5	3.73406	3.48188	3.84242	4.38282	3.58604	3.94152	4.69559	4.49572	4.77429	4.39892	4.84375	4.48464	1.23011	0.133928	1.01068	0.94391	toll like receptor 5
PKD2	6.60682	6.71549	6.65792	6.93506	6.99356	6.92247	5.02919	4.88602	4.73973	5.37875	5.81804	5.85579	1.22375	0.0241064	1.85086	4.12241e-06	polycystin 2, transient receptor potential cation channel
CLCN6	7.81826	7.78782	7.70959	7.99206	8.07784	8.05064	8.72599	8.49521	8.5716	9.00665	9.17877	9.02797	1.20395	0.00198204	1.42131	1.18437e-05	chloride voltage-gated channel 6
GDF5	3.5269	3.3038	3.57584	3.53253	3.64837	3.8976	3.55493	3.72267	3.92712	3.65094	3.83551	3.82855	1.17496	0.184421	1.02622	0.8466	growth differentiation factor 5
ATP1A1	8.90802	8.98818	9.0095	9.17223	9.07295	9.29703	9.42474	9.38971	9.3807	8.73352	8.71168	8.85919	1.164	0.00200938	-1.54484	5.39257e-08	ATPase Na+/K+ transporting subunit alpha 1
RYR2	2.57251	2.65425	2.93433	2.84854	3.01592	2.95469	4.06806	3.5594	3.68768	4.21254	4.73413	4.78496	1.1628	0.235793	1.8857	0.000279352	ryanodine receptor 2
NFKB1	7.30155	7.08616	7.17706	7.37571	7.45362	7.41179	6.854	6.94366	7.04315	7.25973	7.21709	7.43768	1.16188	0.0265874	1.28755	0.00215164	nuclear factor kappa B subunit 1
NRXN2	4.09928	3.82823	4.09634	4.35382	4.08686	4.20541	4.37075	4.4196	4.36149	3.92243	3.6386	4.30239	1.15595	0.297845	-1.34339	0.0700153	neurexin 2
LHFPL5	4.40611	4.83193	3.89958	4.04933	4.40115	5.24277	3.37787	3.73009	4.06717	3.90899	3.22045	3.40843	1.15381	0.466853	-1.30976	0.231949	LHFPL tetraspan subfamily member 5
CXCR4	6.90467	6.61324	6.95589	6.70216	7.11919	7.21851	3.95869	4.32443	4.50369	4.01943	3.74948	3.78387	1.14231	0.270658	-1.4155	0.0176773	C-X-C motif chemokine receptor 4
SOST	3.79868	3.74377	4.00628	3.8668	4.19314	4.09567	3.5597	3.68685	4.06459	4.25058	3.69999	3.68722	1.14099	0.283544	-1.01611	0.906936	sclerostin
CNN2	9.58923	9.72849	9.6309	9.8823	9.7438	9.86057	8.88785	8.81025	8.68407	8.32508	8.48379	8.608	1.13698	0.0150301	-1.21212	0.00230367	calponin 2
MAG	2.92288	3.60346	2.84998	3.23213	3.43386	3.23248	3.07563	3.76124	3.48899	3.12114	2.92421	2.55622	1.13097	0.3154	-1.62703	0.00215838	myelin associated glycoprotein
PHF24	3.48619	3.15651	3.38396	3.66223	3.83692	3.15148	3.69589	3.61646	3.82413	4.01233	3.59852	3.40774	1.13079	0.380066	-1.08259	0.613543	PHD finger protein 24
BMP6	4.32467	3.82421	4.36722	4.58675	4.35673	4.08251	3.46502	3.88607	3.25644	3.26424	3.90819	3.54507	1.12677	0.442552	1.09343	0.609556	bone morphogenetic protein 6
SHANK3	3.65846	3.71107	3.89353	3.99053	4.22192	3.61468	5.54347	5.18953	5.36435	4.55225	4.86439	5.03233	1.1244	0.396062	-1.37721	0.050949	SH3 and multiple ankyrin repeat domains 3
AKT1	7.7758	7.72493	7.61471	7.90436	7.88899	7.84349	6.87524	6.99373	6.68339	6.60934	6.94484	7.22781	1.12296	0.173487	1.12402	0.222429	AKT serine/threonine kinase 1
CASP2	8.27663	8.30173	8.26656	8.44856	8.29946	8.5336	8.18307	7.9523	8.02063	8.2079	8.37312	8.42337	1.11003	0.0730206	1.24997	0.00217838	caspase 2
ETS1	5.18157	5.32173	5.16435	5.32619	5.34449	5.44724	3.07533	2.80588	3.47258	2.80509	3.15082	3.09113	1.10561	0.398446	-1.03164	0.814983	ETS proto-oncogene 1, transcription factor
PJVK	3.6562	3.71298	3.54561	4.25977	3.32768	3.71381	4.29065	4.08801	4.3282	4.64045	4.68191	4.50824	1.10561	0.462354	1.32805	0.0776575	pejvakin
PTPN11	8.01164	8.02149	8.25499	8.20783	8.2021	8.28083	8.37636	8.26854	8.2362	8.0195	7.88322	8.01551	1.09966	0.0938252	-1.27186	0.000999853	protein tyrosine phosphatase non-receptor type 11
PKD1L2	3.37049	3.18208	3.78955	3.6441	3.3505	3.71038	3.06773	3.17344	3.44958	3.7143	3.12114	3.00652	1.09516	0.479167	-1.06455	0.665289	polycystin 1 like 2 (gene/pseudogene)
JUN	9.49329	9.61997	8.70203	9.94133	9.31995	8.88968	8.4626	8.42421	8.18651	7.32621	7.64968	6.28455	1.08453	0.623856	-2.38311	0.000530151	Jun proto-oncogene, AP-1 transcription factor subunit
PKD1	4.59865	5.36273	5.13073	5.06747	5.00453	5.30288	5.58298	5.72988	5.81466	5.49533	6.01706	5.85982	1.08111	0.495875	1.09273	0.493587	polycystin 1, transient receptor potential channel interacting
PDE2A	3.71153	3.47609	3.43299	3.5708	3.57395	3.75904	4.06244	3.63054	3.66827	3.17977	3.259	3.17103	1.07547	0.564257	-1.48409	0.0118591	phosphodiesterase 2A
KIT	2.73477	3.15564	2.45792	3.16046	2.6072	2.8383	2.86767	3.12742	2.74498	3.04017	2.88838	3.35965	1.07464	0.644403	1.15081	0.428777	KIT proto-oncogene, receptor tyrosine kinase
TGFBR2	9.10415	8.97623	9.02541	9.10763	9.21755	9.10551	8.36718	8.17474	8.25889	8.89201	8.99789	8.94641	1.07321	0.147001	1.63195	4.83707e-08	transforming growth factor beta receptor 2
HTR2A	2.82984	2.99984	2.85678	2.81567	3.25031	2.95067	2.83959	2.65265	2.7022	3.34675	2.80257	2.53142	1.07108	0.57766	1.01409	0.919751	5-hydroxytryptamine receptor 2A
PTCH1	6.53326	6.53376	6.49074	6.41844	6.67602	6.73253	7.07374	6.90791	7.19459	6.5841	6.80426	6.8264	1.06209	0.378579	-1.22341	0.0160518	patched 1
XPA	6.10188	6.15228	6.37348	6.23503	6.25554	6.3605	7.32694	7.35625	7.55991	7.31696	7.15991	6.95005	1.05814	0.515981	-1.2458	0.0358509	XPA, DNA damage recognition and repair factor
MAPK8	6.74801	6.71095	6.12538	6.68897	6.54409	6.58063	6.76568	6.7885	6.78611	6.89455	6.98119	6.73955	1.05686	0.518608	1.07744	0.442603	mitogen-activated protein kinase 8
SLC38A2	10.4688	10.6804	10.6342	10.7309	10.6511	10.6256	10.4695	10.2069	10.2824	10.7147	10.6966	10.6029	1.05341	0.267478	1.26937	0.000241646	solute carrier family 38 member 2
CSRP3	2.80714	2.45052	2.96523	2.62377	2.67668	3.10983	2.80777	2.54425	2.43765	2.59358	2.28737	2.4716	1.05259	0.667157	-1.14958	0.307451	cysteine and glycine rich protein 3
SOX9	8.83573	9.02297	9.00164	9.0267	8.89201	9.13707	9.27048	8.97798	9.01385	9.27333	9.39876	9.55751	1.05122	0.37584	1.28535	0.000866787	SRY-box transcription factor 9
PKD2L2	2.68436	2.6772	2.83615	2.68673	2.71375	2.97242	3.10671	3.01039	2.83261	2.55853	2.90415	2.78749	1.04878	0.659665	-1.13439	0.308888	polycystin 2 like 2, transient receptor potential cation channel
GJA1	2.33742	2.69502	2.71152	3.07807	2.34231	2.44763	6.00641	6.11232	5.85345	5.23577	5.63505	5.68094	1.03772	0.792979	-1.28614	0.127746	gap junction protein alpha 1
MBD2	8.33347	8.52899	8.39604	8.43137	8.48459	8.474	7.68839	7.81635	7.55562	7.36033	7.46261	7.47566	1.03301	0.523295	-1.19149	0.00645403	methyl-CpG binding domain protein 2
PKD2L1	4.26675	4.13852	4.06819	4.36955	4.26439	4.02634	4.19232	4.0036	4.62078	4.30593	3.94453	4.08733	1.02847	0.820758	-1.14632	0.336318	polycystin 2 like 1, transient receptor potential cation channel
RPS6KB1	7.49202	7.4298	7.41507	7.42186	7.5714	7.48131	7.52051	7.22927	7.25185	7.09063	7.37797	7.41743	1.02664	0.713988	1.01743	0.831113	ribosomal protein S6 kinase B1
MMP7	7.57563	7.52423	7.67013	7.5428	7.64871	7.68095	3.1121	3.124	3.17751	2.86461	3.10731	3.14451	1.02462	0.792543	-1.03868	0.716926	matrix metallopeptidase 7
TNFRSF10B	7.83236	7.88705	7.92802	7.92191	7.96554	7.86253	7.65752	7.56193	7.78607	7.8791	7.69316	7.81115	1.01801	0.750189	1.06414	0.333068	TNF receptor superfamily member 10b
P2RX3	3.21031	3.66139	3.63192	3.21696	3.34024	3.95121	3.73266	3.5897	3.20281	3.7151	3.4924	3.79368	1.01608	0.916894	1.08556	0.635959	purinergic receptor P2X 3
MAPK14	7.15437	7.32343	7.03925	7.1384	7.26496	7.17884	7.4521	7.6338	7.54573	7.31844	7.39342	7.32015	1.01531	0.807891	-1.14507	0.0683618	mitogen-activated protein kinase 14
DAG1	6.64127	6.28106	6.25526	6.36422	6.30362	6.55693	7.09827	6.77375	7.08264	6.92878	7.10395	7.2595	1.01209	0.881039	1.14132	0.157921	dystroglycan 1
ATP8A2	3.1908	3.24166	3.23797	3.20023	3.06657	3.42047	3.15555	3.15034	3.16619	3.45164	2.81015	3.02499	1.01085	0.920794	-1.12045	0.360129	ATPase phospholipid transporting 8A2
CDH2	3.07492	3.11349	2.7513	2.99572	3.03969	2.95378	3.02081	3.02678	3.04724	3.0713	2.88129	2.9482	1.00686	0.948639	-1.05505	0.656129	cadherin 2
TNFRSF8	4.10026	4.07245	4.1231	3.98039	4.12907	4.1875	3.75316	4.01186	3.63795	3.94691	3.95889	3.84908	1.00661	0.951166	1.06827	0.588786	TNF receptor superfamily member 8
PTK2	9.73791	9.83881	9.80337	9.81551	9.80664	9.77365	8.21804	8.32742	8.2489	8.1389	8.29323	8.18227	1.00546	0.892105	-1.03286	0.479274	protein tyrosine kinase 2
MKKS	7.26691	7.01636	7.26209	7.08745	7.13071	7.3392	6.84626	6.78699	6.88827	6.7258	6.50256	6.60796	1.00403	0.950492	-1.19837	0.0228816	McKusick-Kaufman syndrome
DMD	3.15719	3.31719	3.23131	3.27584	3.01585	3.37421	4.29569	4.2337	4.28322	4.32415	4.21123	4.15621	1.00146	0.989517	-1.05534	0.668284	dystrophin
HPN	5.74381	5.93405	5.5986	5.97093	5.45956	5.79714	8.32307	8.40273	8.57544	7.56373	7.67287	7.59949	1.00034	0.997309	-1.73863	0.000124617	hepsin
BAK1	6.0444	6.52256	6.08005	6.4697	6.08603	6.09113	5.24615	5.26395	5.43521	4.75084	5.10437	5.19026	1.00019	0.998609	-1.17384	0.204096	BCL2 antagonist/killer 1
CASP5	2.2055	2.3637	2.48241	2.33609	2.41919	2.24405	3.72079	3.90694	3.66946	2.87509	2.71531	2.31026	-1.00011	0.999444	-2.34854	0.000104733	caspase 5
HABP4	6.27529	6.34981	5.97198	6.1085	5.94457	6.47407	6.24644	6.26521	6.12423	5.27193	5.8814	6.02422	-1.00052	0.996363	-1.28184	0.0674707	hyaluronan binding protein 4
IL1B	3.96419	3.88342	4.23517	4.40508	3.93492	3.70553	3.09172	3.82009	3.70729	3.50032	3.70621	3.56438	-1.00195	0.992143	1.0388	0.864945	interleukin 1 beta
MDK	7.10955	7.09123	7.19259	7.04752	7.21487	7.11907	8.6264	8.58155	8.38432	8.97742	9.16344	9.26587	-1.0025	0.971751	1.54578	3.70529e-05	midkine
GADD45A	8.8127	8.56201	8.34054	8.86159	8.59943	8.26045	9.00373	8.49489	8.37073	7.80963	7.67721	7.50304	-1.00293	0.951925	-1.89289	1.54878e-09	growth arrest and DNA damage inducible alpha
FOSL1	5.50839	5.5262	5.95865	5.89363	5.54406	5.53462	4.46831	4.12022	3.84107	3.44639	3.27971	3.48888	-1.00699	0.956134	-1.63518	0.00288206	FOS like 1, AP-1 transcription factor subunit
FYN	5.95392	5.59979	5.72337	5.89359	5.41807	5.90919	3.37245	3.22719	3.78801	3.90003	3.50465	3.95939	-1.00893	0.941198	1.23158	0.139457	FYN proto-oncogene, Src family tyrosine kinase
HTT	7.97953	7.94925	7.97524	7.93897	7.95341	7.96792	7.49689	7.29309	7.37824	7.41255	7.56292	7.61481	-1.00993	0.854619	1.13458	0.0509535	huntingtin
BACE1	6.0816	6.2815	6.30228	5.9779	6.24993	6.37337	6.14433	6.05837	5.92405	6.71255	6.66692	6.75599	-1.01048	0.904948	1.55769	0.000288422	beta-secretase 1
NTRK1	3.08484	3.31506	3.10677	3.2905	3.11095	3.04565	3.28307	3.30667	3.26363	2.55531	2.57464	2.48316	-1.01094	0.914802	-1.66913	0.000311424	neurotrophic receptor tyrosine kinase 1
CRADD	3.16862	2.75723	2.88394	2.97119	2.75151	3.00855	5.12165	5.00659	4.85427	4.93271	4.89047	4.95224	-1.0123	0.909803	-1.03255	0.793124	CASP2 and RIPK1 domain containing adaptor with death domain
COL1A1	5.53514	5.43047	5.89567	5.66956	5.40223	5.71246	6.89784	6.65397	6.82525	6.49707	6.64555	6.63248	-1.01235	0.894234	-1.10761	0.334446	collagen type I alpha 1 chain
TMC2	3.77247	3.90446	3.6815	3.50857	3.99322	3.82141	3.67024	3.62383	3.63376	3.85469	3.69796	3.72958	-1.01304	0.908798	1.05323	0.685809	transmembrane channel like 2
F11R	10.0863	10.1422	10.0994	10.1069	10.0126	10.1001	10.3821	10.2631	10.3136	10.0892	10.0909	10.2565	-1.02488	0.512083	-1.11616	0.0170482	F11 receptor
TNFRSF10A	6.67123	6.64099	6.7406	6.53919	6.6265	6.76204	6.39652	6.24932	6.19418	6.85922	6.3039	6.40119	-1.02583	0.756839	1.09247	0.348145	TNF receptor superfamily member 10a
PIEZO2	4.66657	4.61049	4.2783	4.50014	4.44409	4.50601	3.60068	3.50323	3.64911	4.08344	3.80323	3.95607	-1.02591	0.813832	1.26762	0.0666921	piezo type mechanosensitive ion channel component 2
CASP8	7.76132	7.75811	7.7501	7.67886	7.74837	7.72381	7.46018	7.46946	7.41415	7.46203	7.91762	7.86537	-1.02672	0.652213	1.30493	0.00077365	caspase 8
FADD	6.58839	6.75834	6.64476	6.55851	6.71454	6.59596	6.54133	6.82582	6.33014	6.33535	6.34414	6.48146	-1.0312	0.728904	-1.14498	0.187758	Fas associated via death domain
ACTA1	4.35256	3.39535	4.31378	3.6276	4.12237	4.20875	3.79573	3.57028	3.46804	4.22347	3.37769	4.0197	-1.03253	0.842505	1.10739	0.577192	actin alpha 1, skeletal muscle
ENG	5.8687	5.53581	5.34099	5.633	5.65264	5.30488	3.5129	4.08179	3.82769	3.29937	3.60916	3.59942	-1.03888	0.777861	-1.17269	0.304818	endoglin
ENDOG	6.43259	6.47387	6.63459	6.32026	6.55242	6.50705	6.49031	6.63267	6.49386	6.02015	6.25157	6.48481	-1.03959	0.621409	-1.18294	0.071378	endonuclease G
NRXN1	3.40264	3.18065	3.07557	3.02882	2.98758	3.40687	2.88518	2.90201	2.67348	3.2761	2.9376	2.49297	-1.03968	0.758121	-1.00456	0.974569	neurexin 1
BAG3	7.32441	7.60315	7.40764	7.32674	7.40368	7.44334	7.24562	7.0422	7.12513	6.06007	6.43994	6.71496	-1.04001	0.605888	-1.5715	5.46303e-05	BCL2 associated athanogene 3
IL13	3.1997	3.22968	3.62362	3.38461	3.13105	3.31361	3.03298	3.13551	3.04217	3.82561	3.05509	2.81802	-1.04116	0.780994	-1.02349	0.887365	interleukin 13
MAP3K1	6.71589	6.49934	6.73765	6.57714	6.54834	6.63583	8.54863	8.40672	8.33091	7.89626	7.93377	8.03861	-1.04198	0.536787	-1.36934	0.000540994	mitogen-activated protein kinase kinase kinase 1
RAC1	10.773	10.9253	10.785	10.8053	10.6291	10.7857	9.95288	9.8868	9.66519	9.39948	9.62671	9.41335	-1.05046	0.393211	-1.25415	0.00262512	Rac family small GTPase 1
JUP	9.54606	9.56898	9.5219	9.43016	9.39827	9.55576	9.37417	9.35969	9.46112	8.92764	9.15986	9.23179	-1.05444	0.368631	-1.18609	0.0177204	junction plakoglobin
PKD1L3	3.44809	3.43724	3.36204	3.74437	2.96901	3.21278	3.45828	3.19605	3.44595	3.42711	3.61811	3.21482	-1.06823	0.606355	1.07442	0.620159	polycystin 1 like 3, transient receptor potential channel interacting
CD40	3.23146	3.21675	2.883	3.34246	3.17047	2.61474	3.63715	2.93843	3.44284	4.00857	2.88886	3.4017	-1.07005	0.66125	-1.02161	0.902352	CD40 molecule
PIEZO1	7.98221	8.04633	7.99926	7.85629	7.84739	8.00409	7.35169	7.36655	7.33476	7.25909	7.50779	7.46786	-1.0702	0.236997	1.07191	0.282681	piezo type mechanosensitive ion channel component 1
CACNB3	6.15407	6.49348	6.42109	6.25059	6.41877	6.10635	5.39218	5.54481	5.51905	5.62737	5.94773	5.64776	-1.07234	0.393091	1.20561	0.0536865	calcium voltage-gated channel auxiliary subunit beta 3
HDAC4	5.32889	5.53491	5.81877	5.43297	5.10111	5.75395	5.73437	5.45663	5.63046	4.94534	5.46636	5.26365	-1.07376	0.553443	-1.24741	0.115302	histone deacetylase 4
KCNA5	3.76155	3.36749	3.91979	3.89745	3.44892	3.36364	3.68433	3.50954	2.88361	3.48629	3.20607	3.10972	-1.07501	0.640576	-1.09417	0.607728	potassium voltage-gated channel subfamily A member 5
PPL	6.26574	6.48487	6.43265	6.34228	6.20957	6.29287	6.98604	6.95741	6.89945	6.47207	6.68801	6.7025	-1.07509	0.341585	-1.21875	0.0303882	periplakin
XPC	6.50939	6.73929	6.71042	6.70361	6.33524	6.56692	7.48597	7.41264	7.51429	7.03242	7.06557	7.19328	-1.07723	0.345772	-1.27406	0.0126139	XPC complex subunit, DNA damage recognition and repair factor
MAP3K14	5.22207	5.30617	5.48155	5.28966	5.06915	5.3008	4.80732	4.45769	4.6958	4.2851	4.61459	4.54545	-1.07733	0.488447	-1.08223	0.515435	mitogen-activated protein kinase kinase kinase 14
SMPD2	7.52186	7.35408	7.24348	7.24323	7.17266	7.3077	6.54131	6.76189	6.42073	6.15567	6.51722	6.39665	-1.0874	0.272206	-1.11621	0.205478	sphingomyelin phosphodiesterase 2
TLR8	2.51647	2.6214	2.75272	2.37388	2.65998	2.49478	1.91347	2.33112	2.23292	2.34785	2.51631	2.23704	-1.08812	0.410192	1.13956	0.264167	toll like receptor 8
PKD1L1	3.84034	3.43409	3.66795	3.5553	3.70531	3.35269	4.24388	4.14589	4.15313	4.12616	3.96923	4.09312	-1.09311	0.443331	-1.08842	0.517771	polycystin 1 like 1, transient receptor potential channel interacting
NEUROG1	3.31141	3.42337	4.04395	3.26429	3.64736	3.5098	3.2793	3.43817	3.48867	3.27079	2.94144	3.57696	-1.09328	0.549246	-1.12887	0.472773	neurogenin 1
MAP3K2	8.16408	8.13208	8.27019	8.10993	8.05797	7.99453	7.44704	7.32958	7.37638	7.16458	7.24983	7.28828	-1.09997	0.11342	-1.09568	0.17497	mitogen-activated protein kinase kinase kinase 2
BAD	7.12773	7.11015	7.25536	6.75325	7.11848	7.18324	6.26227	6.64925	6.32311	5.63684	6.04339	5.92467	-1.1016	0.225677	-1.43813	0.00065012	BCL2 associated agonist of cell death
EDN1	7.92773	7.53726	7.6943	7.68413	7.62386	7.45233	6.94488	6.42681	6.23789	5.15998	5.55982	5.52705	-1.10197	0.302256	-1.99502	4.04329e-06	endothelin 1
NFKBIA	8.25044	8.06741	7.91207	7.90514	7.8927	8.00351	8.196	8.09797	8.00264	7.42804	7.51812	7.60016	-1.10288	0.113426	-1.45787	2.82515e-05	NFKB inhibitor alpha
PIK3CA	7.94463	7.91707	7.67923	7.73585	7.73794	7.6359	7.22374	6.97622	7.19074	6.63403	7.0354	7.07802	-1.10911	0.161083	-1.08691	0.311605	phosphatidylinositol-4,5-bisphosphate 3-kinase catalytic subunit alpha
TRPV4	3.68628	4.10395	3.91475	3.4909	3.84661	3.89404	3.6174	3.44286	3.29348	3.82173	3.55956	3.38781	-1.10914	0.394719	1.0299	0.828789	transient receptor potential cation channel subfamily V member 4
CHRNA9	3.1117	3.06302	3.7271	3.17161	3.00551	3.25892	2.9723	3.28073	3.12557	3.3171	2.93404	3.19792	-1.11056	0.383475	-1.04344	0.752258	cholinergic receptor nicotinic alpha 9 subunit
JUND	8.84075	9.00285	8.46687	8.62868	8.50094	8.66247	8.55986	8.56132	8.10948	7.57166	7.94545	7.70265	-1.11421	0.222881	-1.54352	0.000414961	JunD proto-oncogene, AP-1 transcription factor subunit
CXCL12	3.54388	3.47455	3.43662	3.27005	3.41461	3.28239	3.24639	3.58967	3.02669	3.42497	3.3202	3.1581	-1.11598	0.317596	-1.02488	0.840813	C-X-C motif chemokine ligand 12
ANKRD23	6.07497	6.11424	6.10975	5.93818	6.1174	5.81605	5.82185	5.81285	6.22213	5.83198	6.05085	5.99147	-1.11663	0.260068	1.03595	0.745475	ankyrin repeat domain 23
TIFAB	3.82763	3.5452	3.4248	3.42002	3.58809	3.36633	3.36185	2.93447	3.05477	3.56915	3.19317	3.64534	-1.11819	0.391981	1.2567	0.130716	TIFA inhibitor
KCNK2	3.42176	3.76847	3.34958	3.33024	3.26902	3.44073	3.44463	3.33941	3.74957	3.84004	3.33654	3.41929	-1.12322	0.343344	-1.05992	0.671389	potassium two pore domain channel subfamily K member 2
MYD88	8.23823	8.38707	8.51503	8.30197	8.23131	8.11657	8.2031	8.17744	8.22104	7.82806	7.59563	7.74442	-1.12577	0.0571981	-1.42982	4.5364e-05	MYD88 innate immune signal transduction adaptor
ADGRV1	2.85363	2.80418	2.97029	2.57507	2.97158	2.60607	5.98503	5.60084	5.6682	6.98094	7.33691	7.27223	-1.12779	0.285329	2.84726	1.78054e-07	adhesion G protein-coupled receptor V1
COL3A1	3.40139	3.84209	3.82746	3.71113	3.62588	3.26366	3.75659	3.69353	3.84255	3.9561	3.29911	3.69643	-1.12992	0.385872	-1.14215	0.403709	collagen type III alpha 1 chain
BDKRB1	2.51026	2.51138	2.5906	2.49726	2.10152	2.42903	2.90404	2.92249	3.05138	3.26595	2.87597	2.7349	-1.13332	0.308217	-1.06858	0.628794	bradykinin receptor B1
LTBR	8.27564	8.27471	8.22847	8.15498	8.10449	7.96766	8.30918	8.36536	8.09386	8.31878	8.24604	8.20842	-1.13519	0.0204645	-1.0088	0.877556	lymphotoxin beta receptor
MAP2K4	5.19755	5.09462	5.26001	4.95609	5.07122	4.95001	4.83298	5.33631	5.04326	4.77643	5.00608	5.17162	-1.14418	0.202809	-1.04541	0.704074	mitogen-activated protein kinase kinase 4
CTNNB1	8.57842	8.51426	8.4181	8.36372	8.37607	8.19545	8.88325	8.82255	8.70923	8.73443	8.72148	8.76486	-1.14617	0.00557731	-1.03726	0.461584	catenin beta 1
SCN1A	2.76829	3.19704	3.08106	2.69463	3.10834	2.68497	3.10684	2.75221	2.48522	2.80193	3.04125	2.99019	-1.14826	0.300715	1.14434	0.370173	sodium voltage-gated channel alpha subunit 1
PKDREJ	3.83449	3.49569	3.25395	3.18494	3.18555	3.56908	3.73413	3.70859	3.33662	4.25512	3.08902	3.3676	-1.15085	0.360785	-1.16823	0.370933	polycystin family receptor for egg jelly
KCNJ2	3.62159	3.66887	3.89894	3.62682	3.6622	3.34398	3.59597	3.07443	3.64914	4.00938	3.48167	3.82206	-1.15256	0.289704	1.20346	0.224584	potassium inwardly rectifying channel subfamily J member 2
STRC	3.10863	4.85095	3.96097	3.65058	4.17534	3.53401	4.57674	4.27339	4.25181	5.32307	3.46503	4.28362	-1.15311	0.601114	-1.29005	0.412455	stereocilin
ASIC3	5.5	5.92801	5.95068	5.72171	5.23288	5.76195	3.00591	3.43668	3.51527	3.37753	3.46326	3.59984	-1.15315	0.331158	1.14095	0.424361	acid sensing ion channel subunit 3
TNC	3.90023	3.86061	4.11842	3.84497	3.31408	3.98701	3.2215	3.20534	3.17099	3.39759	3.23332	2.99239	-1.15721	0.292113	-1.03363	0.830156	tenascin C
ATP1A2	3.66659	3.37782	3.91633	3.83287	2.91591	3.52816	3.69365	4.12227	3.99889	3.81814	2.9115	3.78718	-1.1592	0.350652	-1.42592	0.05754	ATPase Na+/K+ transporting subunit alpha 2
TMC1	2.79695	3.01452	2.9939	2.29333	3.1613	2.76812	2.85006	2.52309	2.76515	2.65066	2.43631	2.64233	-1.15956	0.277959	-1.13878	0.39639	transmembrane channel like 1
KCNK4	3.6926	3.61345	3.80307	3.71871	3.57965	3.14898	3.71193	4.07621	3.76859	3.78845	4.06663	3.36862	-1.16662	0.242953	-1.07926	0.603277	potassium two pore domain channel subfamily K member 4
CHRNA10	4.5347	4.74339	4.56565	4.45679	4.40724	4.33788	4.69497	4.78284	4.96364	4.33282	4.74358	4.96721	-1.16677	0.18132	-1.04579	0.724867	cholinergic receptor nicotinic alpha 10 subunit
MPO	3.85217	3.44335	3.54848	3.39575	3.42043	3.37565	3.01945	3.5567	3.50694	3.83771	3.35674	3.04452	-1.1669	0.290061	-1.0571	0.73253	myeloperoxidase
PTK2B	7.81237	7.77083	7.81304	7.58849	7.63679	7.48512	7.16635	7.35615	7.28557	7.00355	7.28637	7.44943	-1.17606	0.022365	1.03006	0.689696	protein tyrosine kinase 2 beta
PTN	3.77711	3.99124	3.46773	3.33188	3.45055	3.72577	3.44692	3.43355	3.50212	3.76244	3.28279	3.57676	-1.17698	0.206725	-1.00362	0.979786	pleiotrophin
UCN	5.16262	5.15216	4.53988	4.60225	4.77195	4.75272	4.10818	3.94066	3.54955	4.34463	3.82386	3.66427	-1.17728	0.213055	-1.02084	0.886735	urocortin
RELA	9.09339	9.03184	8.85194	8.69994	8.74647	8.81666	8.59582	8.64382	8.47881	8.14213	8.13163	8.31252	-1.17749	0.00656156	-1.28706	0.000571844	RELA proto-oncogene, NF-kB subunit
KCNA1	2.90087	3.21789	2.78782	2.78905	2.72572	2.685	2.40345	2.81011	3.14985	3.10678	2.60287	2.73276	-1.17885	0.258695	-1.04131	0.802319	potassium voltage-gated channel subfamily A member 1
BCL10	8.40439	8.31961	7.98086	8.13847	8.05986	7.80085	7.23896	7.38451	7.28015	6.12328	6.60582	6.7179	-1.1825	0.0532165	-1.62117	6.14372e-05	BCL10 immune signaling adaptor
MEIS2	6.25375	6.85266	6.58615	6.3824	6.58591	6.06846	5.90201	5.82382	5.9419	5.64721	5.74796	6.22636	-1.18438	0.316075	-1.02413	0.898923	Meis homeobox 2
TMEM120A	7.18533	7.2345	7.32354	7.10518	6.99081	6.87934	8.61794	8.82613	8.65482	7.7777	7.97877	7.97037	-1.19014	0.0324045	-1.6852	1.06332e-05	transmembrane protein 120A
POSTN	3.56042	3.07095	3.42351	3.10132	2.83305	3.29993	2.97497	3.01641	2.60405	3.04631	2.91171	2.9166	-1.19114	0.160013	1.07411	0.602125	periostin
DCN	2.76136	2.66995	3.1701	2.27203	2.57632	2.92994	2.70301	2.45201	2.28099	2.31087	2.78312	2.56135	-1.19348	0.21619	1.10148	0.542941	decorin
ABHD12	8.88303	9.07905	8.9151	8.65075	8.73974	8.70884	8.82264	8.89203	8.83274	8.09107	8.38859	8.36544	-1.19353	0.00267602	-1.44166	6.58266e-06	abhydrolase domain containing 12
RIPOR2	3.61885	3.43675	3.35302	3.24235	3.16699	3.21645	3.0503	2.98537	2.92656	3.26674	3.16633	2.84518	-1.19395	0.0981164	1.06156	0.608549	RHO family interacting cell polarization regulator 2
RAF1	7.81503	7.60019	7.48033	7.46163	7.41599	7.26243	8.17078	8.22282	8.15264	8.34492	8.43203	8.33458	-1.19518	0.00457002	1.16138	0.0268163	Raf-1 proto-oncogene, serine/threonine kinase
TCAP	3.9658	4.04332	4.11516	4.08744	3.8797	3.4063	3.6388	4.40954	3.84114	4.03151	4.03685	4.18622	-1.1988	0.212233	1.09569	0.570988	titin-cap
MAPK3	9.25946	9.45386	9.11341	8.9662	9.09901	8.96171	9.16297	9.25112	9.13251	8.62851	8.88989	8.98236	-1.20269	0.00792693	-1.22535	0.00937751	mitogen-activated protein kinase 3
TLR7	3.10966	2.47809	3.60051	2.58481	2.89258	2.89555	2.46151	3.02919	2.44628	2.45091	2.37816	2.46775	-1.21009	0.243048	-1.1838	0.357193	toll like receptor 7
TXNIP	11.1254	11.1716	11.0856	10.7804	10.9167	10.875	9.89539	9.8221	10.0017	10.3911	10.4909	10.4018	-1.21011	0.00438357	1.45901	3.12277e-05	thioredoxin interacting protein
IRF1	5.82558	5.91137	5.93979	5.4807	5.98249	5.43209	5.44885	5.71424	5.83373	4.48851	4.40808	4.6012	-1.21623	0.0902119	-2.2775	4.1186e-06	interferon regulatory factor 1
SLC8A1	3.54395	3.20627	3.38573	3.22497	3.12706	2.98346	2.71292	2.90727	3.15559	2.98788	2.76917	3.17933	-1.21787	0.0988394	1.03864	0.769989	solute carrier family 8 member A1
RETN	3.73789	3.6664	4.13493	3.82305	3.08404	3.66211	3.7411	3.89035	4.0567	3.94477	3.85306	3.91262	-1.23169	0.14909	-1.0083	0.958335	resistin
CAV3	3.51872	4.17086	3.7814	3.62619	2.80023	4.00025	3.21405	3.44171	3.1047	2.9909	2.81719	3.35745	-1.23417	0.235209	-1.1543	0.467897	caveolin 3
COL11A1	3.66141	3.68888	3.90698	3.39417	3.3987	3.50783	3.65203	3.39386	3.38586	3.95609	3.60922	3.51224	-1.24233	0.0615314	1.10884	0.410797	collagen type XI alpha 1 chain
TMEM150C	3.33201	3.47963	3.21332	3.00538	2.94138	3.06222	4.76194	4.57074	4.15176	4.85616	5.11667	4.61315	-1.24269	0.098994	1.30047	0.0794339	transmembrane protein 150C
SCX	5.5184	5.34234	5.70632	5.18246	5.27777	5.14935	5.39955	5.30941	5.43088	4.57968	5.04896	4.89088	-1.25675	0.0575139	-1.39325	0.0181898	scleraxis bHLH transcription factor
CHI3L1	2.93689	3.49198	3.00088	3.05588	2.5787	2.79265	4.2213	4.02176	3.7973	3.58808	3.20854	3.76252	-1.259	0.136625	-1.43872	0.0435229	chitinase 3 like 1
STRA6	5.66521	5.70789	5.77564	5.30516	5.43375	5.37353	3.87746	3.76943	3.76888	4.13313	3.86849	3.61445	-1.26277	0.0591428	-1.01171	0.929871	stimulated by retinoic acid 6
CASP1	3.00602	3.23732	2.87239	2.41297	2.83532	2.82049	3.3735	3.30671	3.07387	3.71858	3.82271	3.52736	-1.26838	0.0596852	1.34044	0.0420495	caspase 1
MAP1B	3.92489	3.75425	4.07756	3.68859	3.56659	3.45011	3.54029	3.25405	3.10998	4.06131	4.05567	3.99206	-1.27541	0.0572737	1.66521	0.0015134	microtubule associated protein 1B
CXCL10	2.92742	2.74785	2.65121	2.38836	2.37184	2.45796	2.72178	2.62355	2.5686	3.36312	3.12451	3.1555	-1.29562	0.0297042	1.46091	0.0069499	C-X-C motif chemokine ligand 10
ASIC2	3.46247	3.09709	3.42027	3.00515	2.85167	2.97835	2.99486	3.07842	2.90582	3.2636	3.07219	3.274	-1.29683	0.045953	1.13479	0.366991	acid sensing ion channel subunit 2
WNT11	4.72243	4.60944	4.70732	4.10573	4.5946	4.25186	6.77043	7.17921	7.16433	5.56712	5.69823	5.52191	-1.29739	0.0197241	-2.76602	9.18326e-08	Wnt family member 11
SRC	8.95046	9.02116	9.05789	8.53785	8.6953	8.66227	8.19943	8.28187	8.39973	7.92581	8.54237	8.64953	-1.30098	0.000599068	1.13553	0.0898685	SRC proto-oncogene, non-receptor tyrosine kinase
KIAA0319	5.73003	5.2927	5.46142	5.04158	5.13282	5.01605	4.77311	4.2282	4.75998	4.31408	4.07412	4.27311	-1.35664	0.0206792	-1.28264	0.0830494	KIAA0319
TNFRSF1A	8.25785	8.16896	8.24012	7.73728	7.79818	7.79877	8.21455	8.37473	8.3329	7.90798	8.10351	8.16509	-1.35966	2.44921e-05	-1.16603	0.0210754	TNF receptor superfamily member 1A
PDZD7	6.0754	6.38247	6.59388	5.69794	5.96144	6.01774	5.66966	5.70745	5.71649	4.60841	5.25006	4.8891	-1.36088	0.0108737	-1.66107	0.000659455	PDZ domain containing 7
FOS	9.43744	10.0185	8.57662	9.10663	8.90436	8.48319	8.98618	9.58477	9.098	7.2142	8.28992	5.50745	-1.39684	0.262268	-4.70245	0.000725552	Fos proto-oncogene, AP-1 transcription factor subunit
TLR3	3.44471	3.7928	3.64417	2.99767	2.88724	3.41818	4.39879	4.53884	4.32549	2.70067	3.07506	3.23657	-1.41579	0.0108365	-2.59998	2.47118e-06	toll like receptor 3
PPARG	8.84271	9.25656	9.27333	8.39266	8.72326	8.73866	7.62794	8.05001	8.13873	6.81345	7.05247	7.15	-1.41853	7.57531e-05	-1.91025	1.73054e-07	peroxisome proliferator activated receptor gamma
EGFR	7.95787	7.86952	8.08876	7.60602	7.302	7.47296	8.20187	8.04564	8.14169	7.31892	7.65699	7.72776	-1.41942	6.80437e-05	-1.39477	0.000394395	epidermal growth factor receptor
GSN	9.22436	9.17603	9.23304	8.63599	8.71833	8.65512	8.18584	8.25597	8.26118	6.39052	6.54049	6.38756	-1.45073	2.56505e-05	-3.45926	5.71552e-12	gelsolin
SLC2A1	11.6977	11.8021	11.7125	11.157	11.2054	11.2219	10.5725	10.4956	10.5846	9.49211	9.18743	9.38754	-1.45813	2.99959e-08	-2.36497	6.10519e-13	solute carrier family 2 member 1
ASNS	4.47204	5.49119	5.68177	4.63162	5.28834	4.12399	4.88657	4.69342	4.76384	3.06091	4.40339	3.79377	-1.47521	0.0656	-1.82031	0.0163354	asparagine synthetase (glutamine-hydrolyzing)
USP53	8.95084	9.12659	8.94497	8.4889	8.411	8.40668	7.99145	8.1067	8.09938	7.44749	7.82133	7.48691	-1.48311	3.33941e-06	-1.35946	0.000221257	ubiquitin specific peptidase 53
PTGER4	5.2401	4.8904	3.93009	4.55392	4.34576	3.47079	3.25868	3.05214	3.12569	2.66658	3.15616	2.56687	-1.50572	0.0194816	-1.16721	0.400355	prostaglandin E receptor 4
FOSB	7.19545	9.21106	5.6388	7.27525	7.10116	5.88379	6.22957	7.02618	5.94272	4.49902	6.03953	3.88699	-1.51415	0.309998	-2.78407	0.0416441	FosB proto-oncogene, AP-1 transcription factor subunit
GATA4	3.55311	3.55068	3.58063	2.76219	3.04141	2.9495	3.75459	4.56125	3.93376	4.32435	5.02907	5.21448	-1.56383	0.00518038	1.8609	0.00106844	GATA binding protein 4
TLR4	6.67157	6.57741	6.7118	6.21902	5.8559	5.8776	3.43104	3.94133	3.26822	4.17367	3.25968	2.85264	-1.57507	0.00732927	-1.26274	0.184294	toll like receptor 4
TNFSF14	4.46135	4.45435	4.44735	3.55712	3.87055	3.94342	4.03651	3.81959	4.52396	4.18255	4.10706	4.18079	-1.59094	0.00138386	1.00509	0.970923	TNF superfamily member 14
SLC9A1	8.16844	8.10774	7.96246	7.36915	7.59914	7.28158	6.93471	6.78027	6.75575	6.33163	6.37166	6.43317	-1.59421	1.87559e-06	-1.33842	0.00110065	solute carrier family 9 member A1
TTN	4.73938	4.65583	4.63976	3.97146	3.98597	3.84964	5.78394	5.34233	5.41337	6.59065	6.98085	6.74662	-1.6765	0.000100283	2.54467	3.44432e-07	titin
TRPA1	4.81483	5.0104	4.14513	4.08964	4.008	3.47904	2.11507	2.06831	2.31921	2.5084	2.35435	2.32623	-1.75454	0.000716179	1.17661	0.305651	transient receptor potential cation channel subfamily A member 1
IHH	7.93084	7.99378	8.04763	7.10948	7.23255	7.14885	7.1239	7.00497	7.00635	6.17953	6.46938	6.53665	-1.77048	7.30828e-06	-1.52423	0.000670488	Indian hedgehog signaling molecule
THBS1	8.32345	7.85678	7.88725	7.2507	7.05201	7.04293	7.16574	6.89009	6.64083	6.01141	6.19337	6.11644	-1.87282	1.47925e-07	-1.62519	1.88604e-05	thrombospondin 1
BNIP3	3.67743	4.05544	4.07969	2.49499	3.99508	2.42414	10.1503	10.5702	10.4806	9.40372	9.12974	9.47657	-2.0324	0.00352782	-2.24322	0.00336518	BCL2 interacting protein 3
SERPINE2	8.36109	8.2933	8.57311	7.3064	7.35867	7.40799	3.89068	3.15766	3.484	3.32705	3.50177	3.0176	-2.05882	8.30809e-06	-1.15126	0.290395	serpin family E member 2
SLITRK6	7.58012	7.37647	7.9258	6.41479	6.52206	6.77664	2.19355	2.45799	2.45206	2.45632	2.44747	2.22174	-2.06094	4.69201e-06	-1.04137	0.747088	SLIT and NTRK like family member 6
P2RY1	6.17808	5.95262	5.6345	4.85427	5.0255	4.53854	5.5628	5.45774	5.2178	5.01641	5.19758	5.36768	-2.19627	8.91693e-07	-1.10169	0.423778	purinergic receptor P2Y1
SCEL	6.31564	6.35203	6.45163	5.22883	5.0698	5.32984	4.01453	3.43686	3.68754	3.30024	3.79096	3.59476	-2.23119	3.58235e-06	-1.03806	0.784279	sciellin
BGLAP																	Not identified in our micro-array
DCANP1																	Not identified in our micro-array
MTPN																	Not identified in our micro-array
