# Supplementary material for: Characterization of increased mucus production of HT29-MTX-E12 cells grown under Semi-Wet interface with Mechanical Stimulation
Source: PLoS One. 2021 Dec 20;16(12):e0261191. doi: 10.1371/journal.pone.0261191 (PMC8687553; doi:10.1371/journal.pone.0261191)
Supplement: S2 File — NES = Normalized Enrichment Score; FDR = False Discovery Rate. (XLSX) [file pone.0261191.s010.xlsx]

## Sheet: HT29-MTX-E12
HT29-MTX-E12 CELLS: UPREGULATED PATHWAYS					HT29-MTX-E12 CELLS: DOWNREGULATED PATHWAYS
NAME	NES	FDR q-val			NAME	NES	FDR q-val
HSA04110.CELL.CYCLE.KEGG	2.85603	0			HSA04142.LYSOSOME.KEGG	-2.23808	0.000158
HSA03460.FANCONI.ANEMIA.PATHWAY.KEGG	2.63678	0			HSA05416.VIRAL.MYOCARDITIS.KEGG	-1.96474	0.0149602
HSA03030.DNA.REPLICATION.KEGG	2.59645	0			HSA04510.FOCAL.ADHESION.KEGG	-1.93083	0.0151881
HSA05322.SYSTEMIC.LUPUS.ERYTHEMATOSUS.KEGG	2.53858	0			HSA05205.PROTEOGLYCANS.IN.CANCER.KEGG	-1.87995	0.0221721
HSA03440.HOMOLOGOUS.RECOMBINATION.KEGG	2.50587	0			HSA00511.OTHER.GLYCAN.DEGRADATION.KEGG	-1.86307	0.0221164
HSA04114.OOCYTE.MEIOSIS.KEGG	2.3288	0			HSA04928.PARATHYROID.HORMONE.SYNTHESIS..SECRETION.AND.ACTION.KEGG	-1.84655	0.0222185
HSA03420.NUCLEOTIDE.EXCISION.REPAIR.KEGG	2.31468	0			HSA04070.PHOSPHATIDYLINOSITOL.SIGNALING.SYSTEM.KEGG	-1.84457	0.0194796
HSA03430.MISMATCH.REPAIR.KEGG	2.31224	0			HSA04962.VASOPRESSIN.REGULATED.WATER.REABSORPTION.KEGG	-1.84436	0.0170634
HSA00100.STEROID.BIOSYNTHESIS.KEGG	2.30622	0			HSA04630.JAK.STAT.SIGNALING.PATHWAY.KEGG	-1.84428	0.0151879
HSA04914.PROGESTERONE.MEDIATED.OOCYTE.MATURATION.KEGG	2.26756	0			HSA05320.AUTOIMMUNE.THYROID.DISEASE.KEGG	-1.84082	0.0142959
HSA05034.ALCOHOLISM.KEGG	2.24674	0			HSA04144.ENDOCYTOSIS.KEGG	-1.83911	0.013197
HSA03013.RNA.TRANSPORT.KEGG	2.20138	0			HSA04514.CELL.ADHESION.MOLECULES..CAMS..KEGG	-1.81558	0.0151775
HSA03010.RIBOSOME.KEGG	2.18118	0			HSA04066.HIF.1.SIGNALING.PATHWAY.KEGG	-1.78516	0.0206879
HSA00480.GLUTATHIONE.METABOLISM.KEGG	2.18067	0			HSA04061.VIRAL.PROTEIN.INTERACTION.WITH.CYTOKINE.AND.CYTOKINE.RECEPTOR.KEGG	-1.77916	0.0203198
HSA04115.P53.SIGNALING.PATHWAY.KEGG	2.14765	1.71203e-05			HSA04915.ESTROGEN.SIGNALING.PATHWAY.KEGG	-1.75774	0.0237842
HSA03410.BASE.EXCISION.REPAIR.KEGG	2.08234	6.39109e-05			HSA04141.PROTEIN.PROCESSING.IN.ENDOPLASMIC.RETICULUM.KEGG	-1.74568	0.0254017
HSA00650.BUTANOATE.METABOLISM.KEGG	2.08131	6.01514e-05			HSA05145.TOXOPLASMOSIS.KEGG	-1.73084	0.0280834
HSA01524.PLATINUM.DRUG.RESISTANCE.KEGG	2.04114	0.000147602			HSA05321.INFLAMMATORY.BOWEL.DISEASE..IBD..KEGG	-1.72128	0.029083
HSA00280.VALINE..LEUCINE.AND.ISOLEUCINE.DEGRADATION.KEGG	2.03281	0.000159549			HSA05211.RENAL.CELL.CARCINOMA.KEGG	-1.71425	0.0297909
HSA03050.PROTEASOME.KEGG	2.03278	0.000151572			HSA01521.EGFR.TYROSINE.KINASE.INHIBITOR.RESISTANCE.KEGG	-1.68481	0.038119
HSA04218.CELLULAR.SENESCENCE.KEGG	2.02086	0.000199014			HSA05330.ALLOGRAFT.REJECTION.KEGG	-1.6803	0.0378728
HSA00071.FATTY.ACID.DEGRADATION.KEGG	2.02	0.000198439			HSA04130.SNARE.INTERACTIONS.IN.VESICULAR.TRANSPORT.KEGG	-1.67713	0.0371632
HSA00900.TERPENOID.BACKBONE.BIOSYNTHESIS.KEGG	2.018	0.000212347			HSA05146.AMOEBIASIS.KEGG	-1.67625	0.0358168
HSA01212.FATTY.ACID.METABOLISM.KEGG	1.98714	0.000382052			HSA00562.INOSITOL.PHOSPHATE.METABOLISM.KEGG	-1.66486	0.0386017
HSA00020.CITRATE.CYCLE..TCA.CYCLE..KEGG	1.94121	0.000711708			HSA05152.TUBERCULOSIS.KEGG	-1.66215	0.0380491
HSA00350.TYROSINE.METABOLISM.KEGG	1.93048	0.000827957			HSA05140.LEISHMANIASIS.KEGG	-1.65402	0.039695
HSA00620.PYRUVATE.METABOLISM.KEGG	1.90698	0.00113558			HSA04360.AXON.GUIDANCE.KEGG	-1.65333	0.0384641
HSA00640.PROPANOATE.METABOLISM.KEGG	1.88353	0.00155376			HSA04960.ALDOSTERONE.REGULATED.SODIUM.REABSORPTION.KEGG	-1.61695	0.0519383
HSA00630.GLYOXYLATE.AND.DICARBOXYLATE.METABOLISM.KEGG	1.88072	0.00155167			HSA05100.BACTERIAL.INVASION.OF.EPITHELIAL.CELLS.KEGG	-1.61311	0.0519794
HSA00380.TRYPTOPHAN.METABOLISM.KEGG	1.87757	0.00157734			HSA04145.PHAGOSOME.KEGG	-1.61069	0.0512499
HSA00270.CYSTEINE.AND.METHIONINE.METABOLISM.KEGG	1.87667	0.00154523			HSA04650.NATURAL.KILLER.CELL.MEDIATED.CYTOTOXICITY.KEGG	-1.60802	0.0507976
HSA05203.VIRAL.CARCINOGENESIS.KEGG	1.86024	0.0019141			HSA05130.PATHOGENIC.ESCHERICHIA.COLI.INFECTION.KEGG	-1.59721	0.0540349
HSA01200.CARBON.METABOLISM.KEGG	1.84974	0.00217949			HSA05163.HUMAN.CYTOMEGALOVIRUS.INFECTION.KEGG	-1.58739	0.0568676
HSA00061.FATTY.ACID.BIOSYNTHESIS.KEGG	1.78612	0.00490516			HSA05165.HUMAN.PAPILLOMAVIRUS.INFECTION.KEGG	-1.58158	0.0578496
HSA03022.BASAL.TRANSCRIPTION.FACTORS.KEGG	1.78255	0.00495944			HSA04919.THYROID.HORMONE.SIGNALING.PATHWAY.KEGG	-1.57669	0.0584892
HSA00670.ONE.CARBON.POOL.BY.FOLATE.KEGG	1.74748	0.00743472			HSA04371.APELIN.SIGNALING.PATHWAY.KEGG	-1.57603	0.0571254
HSA03040.SPLICEOSOME.KEGG	1.73602	0.00828119			HSA04530.TIGHT.JUNCTION.KEGG	-1.57407	0.0564306
HSA00250.ALANINE..ASPARTATE.AND.GLUTAMATE.METABOLISM.KEGG	1.7297	0.00870183			HSA00512.MUCIN.TYPE.O.GLYCAN.BIOSYNTHESIS.KEGG	-1.56439	0.0598507
HSA00310.LYSINE.DEGRADATION.KEGG	1.72796	0.0086568			HSA05332.GRAFT.VERSUS.HOST.DISEASE.KEGG	-1.56226	0.059375
HSA03018.RNA.DEGRADATION.KEGG	1.72009	0.0091833			HSA00601.GLYCOSPHINGOLIPID.BIOSYNTHESIS...LACTO.AND.NEOLACTO.SERIES.KEGG	-1.55971	0.0591073
HSA01210.2.OXOCARBOXYLIC.ACID.METABOLISM.KEGG	1.71359	0.00964792			HSA03060.PROTEIN.EXPORT.KEGG	-1.55611	0.0594138
HSA01523.ANTIFOLATE.RESISTANCE.KEGG	1.70598	0.0102499			HSA05213.ENDOMETRIAL.CANCER.KEGG	-1.55338	0.0593725
HSA03008.RIBOSOME.BIOGENESIS.IN.EUKARYOTES.KEGG	1.70128	0.0105172			HSA05231.CHOLINE.METABOLISM.IN.CANCER.KEGG	-1.54581	0.0617438
HSA00983.DRUG.METABOLISM...OTHER.ENZYMES.KEGG	1.69631	0.010834			HSA04140.AUTOPHAGY...ANIMAL.KEGG	-1.53905	0.0635861
HSA00360.PHENYLALANINE.METABOLISM.KEGG	1.68815	0.011504			HSA05132.SALMONELLA.INFECTION.KEGG	-1.51636	0.075088
HSA05166.HUMAN.T.CELL.LEUKEMIA.VIRUS.1.INFECTION.KEGG	1.65354	0.0160735			HSA04020.CALCIUM.SIGNALING.PATHWAY.KEGG	-1.51239	0.0759696
HSA00240.PYRIMIDINE.METABOLISM.KEGG	1.6529	0.0158347			HSA04933.AGE.RAGE.SIGNALING.PATHWAY.IN.DIABETIC.COMPLICATIONS.KEGG	-1.50752	0.0771668
HSA00062.FATTY.ACID.ELONGATION.KEGG	1.63727	0.0181399			HSA04340.HEDGEHOG.SIGNALING.PATHWAY.KEGG	-1.50721	0.0757516
HSA01040.BIOSYNTHESIS.OF.UNSATURATED.FATTY.ACIDS.KEGG	1.62884	0.0192524			HSA04670.LEUKOCYTE.TRANSENDOTHELIAL.MIGRATION.KEGG	-1.50649	0.0746415
HSA00230.PURINE.METABOLISM.KEGG	1.62113	0.0202848			HSA04668.TNF.SIGNALING.PATHWAY.KEGG	-1.50341	0.0749714
HSA03320.PPAR.SIGNALING.PATHWAY.KEGG	1.60674	0.0229242			HSA04621.NOD.LIKE.RECEPTOR.SIGNALING.PATHWAY.KEGG	-1.49835	0.0764924
HSA01230.BIOSYNTHESIS.OF.AMINO.ACIDS.KEGG	1.58675	0.0270993			HSA04940.TYPE.I.DIABETES.MELLITUS.KEGG	-1.49771	0.0753835
HSA03015.MRNA.SURVEILLANCE.PATHWAY.KEGG	1.58533	0.026954			HSA00500.STARCH.AND.SUCROSE.METABOLISM.KEGG	-1.49136	0.0776964
HSA00220.ARGININE.BIOSYNTHESIS.KEGG	1.57488	0.0290859			HSA04072.PHOSPHOLIPASE.D.SIGNALING.PATHWAY.KEGG	-1.48815	0.0782154
HSA04217.NECROPTOSIS.KEGG	1.57259	0.0291783			HSA00910.NITROGEN.METABOLISM.KEGG	-1.48163	0.0805709
HSA00030.PENTOSE.PHOSPHATE.PATHWAY.KEGG	1.55037	0.0348231			HSA04512.ECM.RECEPTOR.INTERACTION.KEGG	-1.48135	0.0793202
HSA00053.ASCORBATE.AND.ALDARATE.METABOLISM.KEGG	1.54944	0.0345168			HSA00051.FRUCTOSE.AND.MANNOSE.METABOLISM.KEGG	-1.48027	0.0785813
HSA00450.SELENOCOMPOUND.METABOLISM.KEGG	1.53668	0.0379562			HSA05221.ACUTE.MYELOID.LEUKEMIA.KEGG	-1.47528	0.0802049
HSA04068.FOXO.SIGNALING.PATHWAY.KEGG	1.52283	0.0420926			HSA05323.RHEUMATOID.ARTHRITIS.KEGG	-1.47196	0.0807499
HSA04146.PEROXISOME.KEGG	1.50547	0.0477956			HSA04750.INFLAMMATORY.MEDIATOR.REGULATION.OF.TRP.CHANNELS.KEGG	-1.46747	0.0819709
HSA00330.ARGININE.AND.PROLINE.METABOLISM.KEGG	1.47411	0.0605424			HSA04137.MITOPHAGY...ANIMAL.KEGG	-1.4568	0.0876406
HSA05169.EPSTEIN.BARR.VIRUS.INFECTION.KEGG	1.44875	0.0726629			HSA04970.SALIVARY.SECRETION.KEGG	-1.45535	0.0871316
HSA04714.THERMOGENESIS.KEGG	1.42991	0.0826621			HSA05167.KAPOSI.SARCOMA.ASSOCIATED.HERPESVIRUS.INFECTION.KEGG	-1.44405	0.0932025
HSA05202.TRANSCRIPTIONAL.MISREGULATION.IN.CANCER.KEGG	1.40189	0.100222			HSA04710.CIRCADIAN.RHYTHM.KEGG	-1.43859	0.0954674
HSA05016.HUNTINGTON.DISEASE.KEGG	1.39658	0.102535			HSA04659.TH17.CELL.DIFFERENTIATION.KEGG	-1.43426	0.0970949
HSA05206.MICRORNAS.IN.CANCER.KEGG	1.3887	0.106889			HSA04961.ENDOCRINE.AND.OTHER.FACTOR.REGULATED.CALCIUM.REABSORPTION.KEGG	-1.42213	0.104342
HSA00260.GLYCINE..SERINE.AND.THREONINE.METABOLISM.KEGG	1.38757	0.10612			HSA04520.ADHERENS.JUNCTION.KEGG	-1.41503	0.108222
HSA04210.APOPTOSIS.KEGG	1.3674	0.120591			HSA04064.NF.KAPPA.B.SIGNALING.PATHWAY.KEGG	-1.41494	0.106686
HSA00982.DRUG.METABOLISM...CYTOCHROME.P450.KEGG	1.3504	0.133577			HSA00770.PANTOTHENATE.AND.COA.BIOSYNTHESIS.KEGG	-1.41327	0.106371
HSA05170.HUMAN.IMMUNODEFICIENCY.VIRUS.1.INFECTION.KEGG	1.34868	0.133205			HSA04810.REGULATION.OF.ACTIN.CYTOSKELETON.KEGG	-1.41227	0.105584
HSA00790.FOLATE.BIOSYNTHESIS.KEGG	1.34576	0.133929			HSA05414.DILATED.CARDIOMYOPATHY..DCM..KEGG	-1.41018	0.105736
HSA04120.UBIQUITIN.MEDIATED.PROTEOLYSIS.KEGG	1.33997	0.137309			HSA04744.PHOTOTRANSDUCTION.KEGG	-1.40898	0.105194
HSA02010.ABC.TRANSPORTERS.KEGG	1.33493	0.140011			HSA04062.CHEMOKINE.SIGNALING.PATHWAY.KEGG	-1.40865	0.103968
HSA04216.FERROPTOSIS.KEGG	1.32536	0.147079			HSA04916.MELANOGENESIS.KEGG	-1.40528	0.105033
HSA05222.SMALL.CELL.LUNG.CANCER.KEGG	1.31108	0.159485			HSA04658.TH1.AND.TH2.CELL.DIFFERENTIATION.KEGG	-1.40458	0.104134
HSA00970.AMINOACYL.TRNA.BIOSYNTHESIS.KEGG	1.3089	0.159631			HSA04913.OVARIAN.STEROIDOGENESIS.KEGG	-1.40327	0.103699
HSA05204.CHEMICAL.CARCINOGENESIS.KEGG	1.30255	0.164059			HSA05150.STAPHYLOCOCCUS.AUREUS.INFECTION.KEGG	-1.3937	0.109482
HSA05210.COLORECTAL.CANCER.KEGG	1.28208	0.184181			HSA04721.SYNAPTIC.VESICLE.CYCLE.KEGG	-1.39258	0.108907
HSA05161.HEPATITIS.B.KEGG	1.27381	0.191501			HSA05144.MALARIA.KEGG	-1.39089	0.108795
HSA04152.AMPK.SIGNALING.PATHWAY.KEGG	1.26614	0.198352			HSA05160.HEPATITIS.C.KEGG	-1.38902	0.10886
HSA00980.METABOLISM.OF.XENOBIOTICS.BY.CYTOCHROME.P450.KEGG	1.25986	0.20359			HSA05215.PROSTATE.CANCER.KEGG	-1.38736	0.108792
HSA00561.GLYCEROLIPID.METABOLISM.KEGG	1.24968	0.21361			HSA04923.REGULATION.OF.LIPOLYSIS.IN.ADIPOCYTES.KEGG	-1.38574	0.108632
HSA05220.CHRONIC.MYELOID.LEUKEMIA.KEGG	1.24652	0.215099			HSA04966.COLLECTING.DUCT.ACID.SECRETION.KEGG	-1.38574	0.107331
HSA00010.GLYCOLYSIS...GLUCONEOGENESIS.KEGG	1.23464	0.227972			HSA00513.VARIOUS.TYPES.OF.N.GLYCAN.BIOSYNTHESIS.KEGG	-1.38499	0.106626
HSA04950.MATURITY.ONSET.DIABETES.OF.THE.YOUNG.KEGG	1.23073	0.230563			HSA00520.AMINO.SUGAR.AND.NUCLEOTIDE.SUGAR.METABOLISM.KEGG	-1.38183	0.107735
HSA00040.PENTOSE.AND.GLUCURONATE.INTERCONVERSIONS.KEGG	1.20017	0.270799			HSA04978.MINERAL.ABSORPTION.KEGG	-1.37799	0.109289
HSA05225.HEPATOCELLULAR.CARCINOMA.KEGG	1.15802	0.334992			HSA04910.INSULIN.SIGNALING.PATHWAY.KEGG	-1.37775	0.108218
HSA03020.RNA.POLYMERASE.KEGG	1.15628	0.334187			HSA05412.ARRHYTHMOGENIC.RIGHT.VENTRICULAR.CARDIOMYOPATHY..ARVC..KEGG	-1.3706	0.11239
HSA05020.PRION.DISEASES.KEGG	1.15448	0.333476			HSA04720.LONG.TERM.POTENTIATION.KEGG	-1.36755	0.113497
HSA04975.FAT.DIGESTION.AND.ABSORPTION.KEGG	1.15365	0.331125			HSA05219.BLADDER.CANCER.KEGG	-1.36042	0.117744
HSA05012.PARKINSON.DISEASE.KEGG	1.14482	0.342732			HSA00140.STEROID.HORMONE.BIOSYNTHESIS.KEGG	-1.35108	0.124178
HSA04215.APOPTOSIS...MULTIPLE.SPECIES.KEGG	1.12123	0.381265			HSA00052.GALACTOSE.METABOLISM.KEGG	-1.34794	0.125434
HSA05223.NON.SMALL.CELL.LUNG.CANCER.KEGG	1.11165	0.394884			HSA04060.CYTOKINE.CYTOKINE.RECEPTOR.INTERACTION.KEGG	-1.34247	0.128703
HSA05212.PANCREATIC.CANCER.KEGG	1.09056	0.431134			HSA00591.LINOLEIC.ACID.METABOLISM.KEGG	-1.32941	0.138575
HSA05340.PRIMARY.IMMUNODEFICIENCY.KEGG	1.07687	0.453898			HSA04151.PI3K.AKT.SIGNALING.PATHWAY.KEGG	-1.32778	0.138566
HSA05418.FLUID.SHEAR.STRESS.AND.ATHEROSCLEROSIS.KEGG	1.07472	0.453562			HSA04912.GNRH.SIGNALING.PATHWAY.KEGG	-1.31381	0.150156
HSA04540.GAP.JUNCTION.KEGG	1.05973	0.479228			HSA05230.CENTRAL.CARBON.METABOLISM.IN.CANCER.KEGG	-1.30983	0.152321
HSA05164.INFLUENZA.A.KEGG	1.05089	0.492747			HSA04971.GASTRIC.ACID.SECRETION.KEGG	-1.30696	0.153642
HSA04964.PROXIMAL.TUBULE.BICARBONATE.RECLAMATION.KEGG	1.04687	0.496001			HSA04370.VEGF.SIGNALING.PATHWAY.KEGG	-1.30661	0.152463
HSA04664.FC.EPSILON.RI.SIGNALING.PATHWAY.KEGG	1.0283	0.530336			HSA04740.OLFACTORY.TRANSDUCTION.KEGG	-1.29759	0.160245
HSA05218.MELANOMA.KEGG	1.01667	0.550225			HSA00531.GLYCOSAMINOGLYCAN.DEGRADATION.KEGG	-1.29759	0.158658
HSA00340.HISTIDINE.METABOLISM.KEGG	1.00763	0.564325			HSA04015.RAP1.SIGNALING.PATHWAY.KEGG	-1.29638	0.158331
HSA00190.OXIDATIVE.PHOSPHORYLATION.KEGG	1.00251	0.569876			HSA00564.GLYCEROPHOSPHOLIPID.METABOLISM.KEGG	-1.29002	0.163241
HSA04973.CARBOHYDRATE.DIGESTION.AND.ABSORPTION.KEGG	0.995234	0.580258			HSA04612.ANTIGEN.PROCESSING.AND.PRESENTATION.KEGG	-1.28671	0.164996
HSA04922.GLUCAGON.SIGNALING.PATHWAY.KEGG	0.987678	0.591273			HSA05226.GASTRIC.CANCER.KEGG	-1.28462	0.165496
HSA04728.DOPAMINERGIC.SYNAPSE.KEGG	0.986884	0.58745			HSA04917.PROLACTIN.SIGNALING.PATHWAY.KEGG	-1.27755	0.171255
HSA00830.RETINOL.METABOLISM.KEGG	0.978903	0.599432			HSA00532.GLYCOSAMINOGLYCAN.BIOSYNTHESIS...CHONDROITIN.SULFATE...DERMATAN.SULFATE.KEGG	-1.27021	0.177855
HSA05030.COCAINE.ADDICTION.KEGG	0.976037	0.600109			HSA04620.TOLL.LIKE.RECEPTOR.SIGNALING.PATHWAY.KEGG	-1.27007	0.176389
HSA00565.ETHER.LIPID.METABOLISM.KEGG	0.958577	0.632729			HSA04625.C.TYPE.LECTIN.RECEPTOR.SIGNALING.PATHWAY.KEGG	-1.268	0.177091
HSA00590.ARACHIDONIC.ACID.METABOLISM.KEGG	0.953279	0.638633			HSA04972.PANCREATIC.SECRETION.KEGG	-1.26645	0.177214
HSA05014.AMYOTROPHIC.LATERAL.SCLEROSIS..ALS..KEGG	0.951643	0.636406			HSA04927.CORTISOL.SYNTHESIS.AND.SECRETION.KEGG	-1.25575	0.187849
HSA05214.GLIOMA.KEGG	0.949843	0.634509			HSA00563.GLYCOSYLPHOSPHATIDYLINOSITOL..GPI..ANCHOR.BIOSYNTHESIS.KEGG	-1.24993	0.19303
HSA05224.BREAST.CANCER.KEGG	0.943121	0.64337			HSA00600.SPHINGOLIPID.METABOLISM.KEGG	-1.24717	0.194662
HSA05010.ALZHEIMER.DISEASE.KEGG	0.932823	0.659817			HSA04725.CHOLINERGIC.SYNAPSE.KEGG	-1.24688	0.193306
HSA05031.AMPHETAMINE.ADDICTION.KEGG	0.890479	0.744714			HSA04672.INTESTINAL.IMMUNE.NETWORK.FOR.IGA.PRODUCTION.KEGG	-1.24129	0.198319
HSA04623.CYTOSOLIC.DNA.SENSING.PATHWAY.KEGG	0.889132	0.741174			HSA04211.LONGEVITY.REGULATING.PATHWAY.KEGG	-1.23832	0.200101
HSA04920.ADIPOCYTOKINE.SIGNALING.PATHWAY.KEGG	0.881134	0.751737			HSA05131.SHIGELLOSIS.KEGG	-1.23551	0.201705
HSA04929.GNRH.SECRETION.KEGG	0.858461	0.791914			HSA04918.THYROID.HORMONE.SYNTHESIS.KEGG	-1.23547	0.200039
HSA04934.CUSHING.SYNDROME.KEGG	0.857306	0.787615			HSA05120.EPITHELIAL.CELL.SIGNALING.IN.HELICOBACTER.PYLORI.INFECTION.KEGG	-1.23496	0.199016
HSA04614.RENIN.ANGIOTENSIN.SYSTEM.KEGG	0.838988	0.817026			HSA04911.INSULIN.SECRETION.KEGG	-1.23489	0.197461
HSA00515.MANNOSE.TYPE.O.GLYCAN.BIOSYNTHESIS.KEGG	0.83836	0.811469			HSA04925.ALDOSTERONE.SYNTHESIS.AND.SECRETION.KEGG	-1.22922	0.202447
HSA04660.T.CELL.RECEPTOR.SIGNALING.PATHWAY.KEGG	0.834814	0.811377			HSA05168.HERPES.SIMPLEX.VIRUS.1.INFECTION.KEGG	-1.22774	0.202684
HSA04350.TGF.BETA.SIGNALING.PATHWAY.KEGG	0.794175	0.875909			HSA04935.GROWTH.HORMONE.SYNTHESIS..SECRETION.AND.ACTION.KEGG	-1.22337	0.206513
HSA04932.NON.ALCOHOLIC.FATTY.LIVER.DISEASE..NAFLD..KEGG	0.777741	0.894067			HSA05143.AFRICAN.TRYPANOSOMIASIS.KEGG	-1.21787	0.211576
HSA05017.SPINOCEREBELLAR.ATAXIA.KEGG	0.776937	0.888104			HSA05142.CHAGAS.DISEASE..AMERICAN.TRYPANOSOMIASIS..KEGG	-1.21786	0.209907
HSA00730.THIAMINE.METABOLISM.KEGG	0.772885	0.886882			HSA04976.BILE.SECRETION.KEGG	-1.2158	0.21077
HSA04722.NEUROTROPHIN.SIGNALING.PATHWAY.KEGG	0.769086	0.885157			HSA05310.ASTHMA.KEGG	-1.21401	0.211337
HSA04724.GLUTAMATERGIC.SYNAPSE.KEGG	0.719155	0.935704			HSA05110.VIBRIO.CHOLERAE.INFECTION.KEGG	-1.21137	0.212963
HSA04640.HEMATOPOIETIC.CELL.LINEAGE.KEGG	0.709718	0.936891			HSA04012.ERBB.SIGNALING.PATHWAY.KEGG	-1.20573	0.218522
HSA04730.LONG.TERM.DEPRESSION.KEGG	0.648134	0.968768			HSA05216.THYROID.CANCER.KEGG	-1.19584	0.229871
					HSA04977.VITAMIN.DIGESTION.AND.ABSORPTION.KEGG	-1.19455	0.229793
					HSA04926.RELAXIN.SIGNALING.PATHWAY.KEGG	-1.19105	0.232721
					HSA04080.NEUROACTIVE.LIGAND.RECEPTOR.INTERACTION.KEGG	-1.18137	0.244285
					HSA04742.TASTE.TRANSDUCTION.KEGG	-1.17945	0.245219
					HSA04014.RAS.SIGNALING.PATHWAY.KEGG	-1.178	0.245432
					HSA00510.N.GLYCAN.BIOSYNTHESIS.KEGG	-1.16211	0.266803
					HSA04071.SPHINGOLIPID.SIGNALING.PATHWAY.KEGG	-1.16034	0.267522
					HSA04713.CIRCADIAN.ENTRAINMENT.KEGG	-1.15452	0.274373
					HSA04022.CGMP.PKG.SIGNALING.PATHWAY.KEGG	-1.14613	0.285486
					HSA04924.RENIN.SECRETION.KEGG	-1.14067	0.292255
					HSA01522.ENDOCRINE.RESISTANCE.KEGG	-1.13339	0.302232
					HSA00604.GLYCOSPHINGOLIPID.BIOSYNTHESIS...GANGLIO.SERIES.KEGG	-1.13298	0.300729
					HSA04010.MAPK.SIGNALING.PATHWAY.KEGG	-1.1318	0.300607
					HSA04270.VASCULAR.SMOOTH.MUSCLE.CONTRACTION.KEGG	-1.12688	0.306764
					HSA04024.CAMP.SIGNALING.PATHWAY.KEGG	-1.11547	0.323985
					HSA05410.HYPERTROPHIC.CARDIOMYOPATHY..HCM..KEGG	-1.11438	0.32361
					HSA04390.HIPPO.SIGNALING.PATHWAY.KEGG	-1.1111	0.32706
					HSA04261.ADRENERGIC.SIGNALING.IN.CARDIOMYOCYTES.KEGG	-1.10397	0.337509
					HSA04150.MTOR.SIGNALING.PATHWAY.KEGG	-1.10288	0.337201
					HSA05235.PD.L1.EXPRESSION.AND.PD.1.CHECKPOINT.PATHWAY.IN.CANCER.KEGG	-1.09697	0.345561
					HSA00120.PRIMARY.BILE.ACID.BIOSYNTHESIS.KEGG	-1.08876	0.358415
					HSA04380.OSTEOCLAST.DIFFERENTIATION.KEGG	-1.08555	0.36217
					HSA05162.MEASLES.KEGG	-1.08205	0.366443
					HSA04662.B.CELL.RECEPTOR.SIGNALING.PATHWAY.KEGG	-1.07713	0.373393
					HSA04657.IL.17.SIGNALING.PATHWAY.KEGG	-1.07113	0.382619
					HSA04666.FC.GAMMA.R.MEDIATED.PHAGOCYTOSIS.KEGG	-1.07081	0.380758
					HSA00760.NICOTINATE.AND.NICOTINAMIDE.METABOLISM.KEGG	-1.06863	0.382531
					HSA05133.PERTUSSIS.KEGG	-1.05791	0.401409
					HSA04622.RIG.I.LIKE.RECEPTOR.SIGNALING.PATHWAY.KEGG	-1.04954	0.415962
					HSA04611.PLATELET.ACTIVATION.KEGG	-1.03896	0.435276
					HSA04550.SIGNALING.PATHWAYS.REGULATING.PLURIPOTENCY.OF.STEM.CELLS.KEGG	-1.03793	0.434645
					HSA04610.COMPLEMENT.AND.COAGULATION.CASCADES.KEGG	-1.03285	0.442749
					HSA00860.PORPHYRIN.AND.CHLOROPHYLL.METABOLISM.KEGG	-1.02525	0.456425
					HSA04213.LONGEVITY.REGULATING.PATHWAY...MULTIPLE.SPECIES.KEGG	-1.01466	0.476997
					HSA04930.TYPE.II.DIABETES.MELLITUS.KEGG	-0.997998	0.511913
					HSA04931.INSULIN.RESISTANCE.KEGG	-0.994668	0.516544
					HSA05134.LEGIONELLOSIS.KEGG	-0.989544	0.525276
					HSA04979.CHOLESTEROL.METABOLISM.KEGG	-0.984146	0.534821
					HSA04310.WNT.SIGNALING.PATHWAY.KEGG	-0.973675	0.5564
					HSA04974.PROTEIN.DIGESTION.AND.ABSORPTION.KEGG	-0.972154	0.55684
					HSA00534.GLYCOSAMINOGLYCAN.BIOSYNTHESIS...HEPARAN.SULFATE...HEPARIN.KEGG	-0.971559	0.554937
					HSA04392.HIPPO.SIGNALING.PATHWAY...MULTIPLE.SPECIES.KEGG	-0.964114	0.568848
					HSA04921.OXYTOCIN.SIGNALING.PATHWAY.KEGG	-0.961669	0.571197
					HSA05135.YERSINIA.INFECTION.KEGG	-0.948597	0.598925
					HSA04727.GABAERGIC.SYNAPSE.KEGG	-0.935983	0.625073
					HSA00410.BETA.ALANINE.METABOLISM.KEGG	-0.933062	0.628284
					HSA04330.NOTCH.SIGNALING.PATHWAY.KEGG	-0.909014	0.680666
					HSA00514.OTHER.TYPES.OF.O.GLYCAN.BIOSYNTHESIS.KEGG	-0.903017	0.690487
					HSA05032.MORPHINE.ADDICTION.KEGG	-0.900142	0.693148
					HSA05217.BASAL.CELL.CARCINOMA.KEGG	-0.893283	0.704413
					HSA04726.SEROTONERGIC.SYNAPSE.KEGG	-0.889957	0.707705
					HSA04136.AUTOPHAGY...OTHER.KEGG	-0.87823	0.728967
					HSA04260.CARDIAC.MUSCLE.CONTRACTION.KEGG	-0.83322	0.812043
					HSA04723.RETROGRADE.ENDOCANNABINOID.SIGNALING.KEGG	-0.829531	0.814077
					HSA00592.ALPHA.LINOLENIC.ACID.METABOLISM.KEGG	-0.801866	0.85336
					HSA05033.NICOTINE.ADDICTION.KEGG	-0.624437	0.98234

## Sheet: CACO-2
CACO-2 CELLS: UPREGULATED PATHWAYS					CACO-2 CELLS: DOWNREGULATED PATHWAYS
NAME	NES	FDR q-val			NAME	NES	FDR q-val
HSA03030.DNA.REPLICATION.KEGG	2.52636	0			HSA04978.MINERAL.ABSORPTION.KEGG	-2.58067	0
HSA05322.SYSTEMIC.LUPUS.ERYTHEMATOSUS.KEGG	2.45416	0			HSA04973.CARBOHYDRATE.DIGESTION.AND.ABSORPTION.KEGG	-2.34771	0
HSA03440.HOMOLOGOUS.RECOMBINATION.KEGG	2.28783	0			HSA00052.GALACTOSE.METABOLISM.KEGG	-2.32041	0
HSA04110.CELL.CYCLE.KEGG	2.26314	9.7561e-06			HSA04066.HIF.1.SIGNALING.PATHWAY.KEGG	-2.3018	0
HSA03460.FANCONI.ANEMIA.PATHWAY.KEGG	2.2342	7.80488e-06			HSA00500.STARCH.AND.SUCROSE.METABOLISM.KEGG	-2.22119	0
HSA03430.MISMATCH.REPAIR.KEGG	2.1718	3.42073e-05			HSA04144.ENDOCYTOSIS.KEGG	-2.1458	7.23358e-05
HSA03008.RIBOSOME.BIOGENESIS.IN.EUKARYOTES.KEGG	2.03991	0.000150092			HSA00010.GLYCOLYSIS...GLUCONEOGENESIS.KEGG	-2.12456	0.000119935
HSA03410.BASE.EXCISION.REPAIR.KEGG	1.99871	0.000299832			HSA04974.PROTEIN.DIGESTION.AND.ABSORPTION.KEGG	-2.12012	0.00013828
HSA03013.RNA.TRANSPORT.KEGG	1.93748	0.000739588			HSA04137.MITOPHAGY...ANIMAL.KEGG	-2.10259	0.000168504
HSA05034.ALCOHOLISM.KEGG	1.87491	0.00160752			HSA04145.PHAGOSOME.KEGG	-2.09681	0.000165468
HSA04610.COMPLEMENT.AND.COAGULATION.CASCADES.KEGG	1.8558	0.00188414			HSA04976.BILE.SECRETION.KEGG	-2.08598	0.000188649
HSA03040.SPLICEOSOME.KEGG	1.80019	0.00363945			HSA00051.FRUCTOSE.AND.MANNOSE.METABOLISM.KEGG	-2.06811	0.000208732
HSA03420.NUCLEOTIDE.EXCISION.REPAIR.KEGG	1.7381	0.00699645			HSA00030.PENTOSE.PHOSPHATE.PATHWAY.KEGG	-2.02717	0.000446031
HSA04914.PROGESTERONE.MEDIATED.OOCYTE.MATURATION.KEGG	1.70428	0.00947412			HSA04510.FOCAL.ADHESION.KEGG	-2.01725	0.00049305
HSA03050.PROTEASOME.KEGG	1.57495	0.0309718			HSA04977.VITAMIN.DIGESTION.AND.ABSORPTION.KEGG	-2.00353	0.000542324
HSA00061.FATTY.ACID.BIOSYNTHESIS.KEGG	1.56682	0.0312895			HSA04142.LYSOSOME.KEGG	-1.99404	0.000628814
HSA00900.TERPENOID.BACKBONE.BIOSYNTHESIS.KEGG	1.54496	0.0357373			HSA00562.INOSITOL.PHOSPHATE.METABOLISM.KEGG	-1.96476	0.00100858
HSA03015.MRNA.SURVEILLANCE.PATHWAY.KEGG	1.49862	0.04958			HSA05211.RENAL.CELL.CARCINOMA.KEGG	-1.94458	0.00136473
HSA03020.RNA.POLYMERASE.KEGG	1.47314	0.0576133			HSA00860.PORPHYRIN.AND.CHLOROPHYLL.METABOLISM.KEGG	-1.93586	0.00153268
HSA00270.CYSTEINE.AND.METHIONINE.METABOLISM.KEGG	1.47311	0.0547412			HSA05230.CENTRAL.CARBON.METABOLISM.IN.CANCER.KEGG	-1.89579	0.00296292
HSA00970.AMINOACYL.TRNA.BIOSYNTHESIS.KEGG	1.40074	0.0908142			HSA05217.BASAL.CELL.CARCINOMA.KEGG	-1.87963	0.00348221
HSA01210.2.OXOCARBOXYLIC.ACID.METABOLISM.KEGG	1.37837	0.102268			HSA04151.PI3K.AKT.SIGNALING.PATHWAY.KEGG	-1.8796	0.00332393
HSA04114.OOCYTE.MEIOSIS.KEGG	1.37729	0.0986203			HSA04922.GLUCAGON.SIGNALING.PATHWAY.KEGG	-1.87162	0.00357761
HSA01212.FATTY.ACID.METABOLISM.KEGG	1.36793	0.10115			HSA03320.PPAR.SIGNALING.PATHWAY.KEGG	-1.87101	0.00346323
HSA00670.ONE.CARBON.POOL.BY.FOLATE.KEGG	1.34882	0.111238			HSA04961.ENDOCRINE.AND.OTHER.FACTOR.REGULATED.CALCIUM.REABSORPTION.KEGG	-1.85623	0.00411655
HSA00480.GLUTATHIONE.METABOLISM.KEGG	1.33375	0.118762			HSA04931.INSULIN.RESISTANCE.KEGG	-1.85398	0.00407027
HSA00280.VALINE..LEUCINE.AND.ISOLEUCINE.DEGRADATION.KEGG	1.2986	0.145769			HSA00120.PRIMARY.BILE.ACID.BIOSYNTHESIS.KEGG	-1.85012	0.0041992
HSA05202.TRANSCRIPTIONAL.MISREGULATION.IN.CANCER.KEGG	1.27078	0.168521			HSA00982.DRUG.METABOLISM...CYTOCHROME.P450.KEGG	-1.8501	0.00404923
HSA04115.P53.SIGNALING.PATHWAY.KEGG	1.26409	0.169929			HSA04216.FERROPTOSIS.KEGG	-1.84235	0.00439195
HSA00910.NITROGEN.METABOLISM.KEGG	1.26299	0.165402			HSA00980.METABOLISM.OF.XENOBIOTICS.BY.CYTOCHROME.P450.KEGG	-1.83827	0.00448594
HSA00250.ALANINE..ASPARTATE.AND.GLUTAMATE.METABOLISM.KEGG	1.24974	0.174387			HSA00520.AMINO.SUGAR.AND.NUCLEOTIDE.SUGAR.METABOLISM.KEGG	-1.83425	0.00453706
HSA00640.PROPANOATE.METABOLISM.KEGG	1.20983	0.216491			HSA04140.AUTOPHAGY...ANIMAL.KEGG	-1.83367	0.00442128
HSA03018.RNA.DEGRADATION.KEGG	1.1986	0.224908			HSA00830.RETINOL.METABOLISM.KEGG	-1.83017	0.00445665
HSA05110.VIBRIO.CHOLERAE.INFECTION.KEGG	1.12675	0.331122			HSA05204.CHEMICAL.CARCINOGENESIS.KEGG	-1.81646	0.00525233
HSA04120.UBIQUITIN.MEDIATED.PROTEOLYSIS.KEGG	1.12591	0.323244			HSA04512.ECM.RECEPTOR.INTERACTION.KEGG	-1.81431	0.00523236
HSA00020.CITRATE.CYCLE..TCA.CYCLE..KEGG	1.11252	0.338283			HSA05145.TOXOPLASMOSIS.KEGG	-1.81033	0.00538992
HSA00630.GLYOXYLATE.AND.DICARBOXYLATE.METABOLISM.KEGG	1.11053	0.332736			HSA05205.PROTEOGLYCANS.IN.CANCER.KEGG	-1.80663	0.00549046
HSA04950.MATURITY.ONSET.DIABETES.OF.THE.YOUNG.KEGG	1.10383	0.336131			HSA04152.AMPK.SIGNALING.PATHWAY.KEGG	-1.79973	0.00584878
HSA00310.LYSINE.DEGRADATION.KEGG	1.08811	0.356434			HSA05165.HUMAN.PAPILLOMAVIRUS.INFECTION.KEGG	-1.79523	0.00600618
HSA01524.PLATINUM.DRUG.RESISTANCE.KEGG	1.0308	0.466495			HSA00511.OTHER.GLYCAN.DEGRADATION.KEGG	-1.79437	0.00592498
HSA03022.BASAL.TRANSCRIPTION.FACTORS.KEGG	0.975204	0.589433			HSA01200.CARBON.METABOLISM.KEGG	-1.79237	0.00590949
HSA04740.OLFACTORY.TRANSDUCTION.KEGG	0.863682	0.856411			HSA05130.PATHOGENIC.ESCHERICHIA.COLI.INFECTION.KEGG	-1.78437	0.00652035
HSA00510.N.GLYCAN.BIOSYNTHESIS.KEGG	0.857075	0.850802			HSA01230.BIOSYNTHESIS.OF.AMINO.ACIDS.KEGG	-1.76541	0.00823125
HSA00515.MANNOSE.TYPE.O.GLYCAN.BIOSYNTHESIS.KEGG	0.848227	0.849914			HSA04810.REGULATION.OF.ACTIN.CYTOSKELETON.KEGG	-1.75282	0.00943781
HSA04742.TASTE.TRANSDUCTION.KEGG	0.789138	0.931587			HSA04975.FAT.DIGESTION.AND.ABSORPTION.KEGG	-1.74119	0.0106821
HSA04330.NOTCH.SIGNALING.PATHWAY.KEGG	0.778714	0.924847			HSA05132.SALMONELLA.INFECTION.KEGG	-1.7316	0.0116609
HSA04623.CYTOSOLIC.DNA.SENSING.PATHWAY.KEGG	0.765354	0.920798			HSA04911.INSULIN.SECRETION.KEGG	-1.73092	0.0114886
HSA05310.ASTHMA.KEGG	0.704205	0.952652			HSA04022.CGMP.PKG.SIGNALING.PATHWAY.KEGG	-1.71978	0.0127591
					HSA04130.SNARE.INTERACTIONS.IN.VESICULAR.TRANSPORT.KEGG	-1.71864	0.0126338
					HSA05222.SMALL.CELL.LUNG.CANCER.KEGG	-1.71487	0.0129414
					HSA05418.FLUID.SHEAR.STRESS.AND.ATHEROSCLEROSIS.KEGG	-1.7105	0.0133911
					HSA04520.ADHERENS.JUNCTION.KEGG	-1.70321	0.0142499
					HSA00531.GLYCOSAMINOGLYCAN.DEGRADATION.KEGG	-1.69867	0.0147323
					HSA04662.B.CELL.RECEPTOR.SIGNALING.PATHWAY.KEGG	-1.69746	0.0146639
					HSA04930.TYPE.II.DIABETES.MELLITUS.KEGG	-1.69546	0.0146939
					HSA04917.PROLACTIN.SIGNALING.PATHWAY.KEGG	-1.69542	0.0144416
					HSA04668.TNF.SIGNALING.PATHWAY.KEGG	-1.68607	0.0156768
					HSA05167.KAPOSI.SARCOMA.ASSOCIATED.HERPESVIRUS.INFECTION.KEGG	-1.6855	0.0154891
					HSA00040.PENTOSE.AND.GLUCURONATE.INTERCONVERSIONS.KEGG	-1.68502	0.0153223
					HSA04350.TGF.BETA.SIGNALING.PATHWAY.KEGG	-1.68262	0.0155479
					HSA04960.ALDOSTERONE.REGULATED.SODIUM.REABSORPTION.KEGG	-1.68257	0.0152999
					HSA04640.HEMATOPOIETIC.CELL.LINEAGE.KEGG	-1.68035	0.0154217
					HSA05134.LEGIONELLOSIS.KEGG	-1.67892	0.0154072
					HSA05216.THYROID.CANCER.KEGG	-1.67467	0.0158914
					HSA04650.NATURAL.KILLER.CELL.MEDIATED.CYTOTOXICITY.KEGG	-1.67	0.016469
					HSA04068.FOXO.SIGNALING.PATHWAY.KEGG	-1.6663	0.0168656
					HSA05321.INFLAMMATORY.BOWEL.DISEASE..IBD..KEGG	-1.66196	0.0174933
					HSA00140.STEROID.HORMONE.BIOSYNTHESIS.KEGG	-1.65422	0.0187205
					HSA04010.MAPK.SIGNALING.PATHWAY.KEGG	-1.65341	0.0185887
					HSA04550.SIGNALING.PATHWAYS.REGULATING.PLURIPOTENCY.OF.STEM.CELLS.KEGG	-1.65286	0.0184135
					HSA05146.AMOEBIASIS.KEGG	-1.64996	0.0186605
					HSA05235.PD.L1.EXPRESSION.AND.PD.1.CHECKPOINT.PATHWAY.IN.CANCER.KEGG	-1.64967	0.0184719
					HSA04721.SYNAPTIC.VESICLE.CYCLE.KEGG	-1.64942	0.0182644
					HSA04928.PARATHYROID.HORMONE.SYNTHESIS..SECRETION.AND.ACTION.KEGG	-1.64657	0.0186067
					HSA05213.ENDOMETRIAL.CANCER.KEGG	-1.63745	0.0201253
					HSA04380.OSTEOCLAST.DIFFERENTIATION.KEGG	-1.63313	0.0207463
					HSA04920.ADIPOCYTOKINE.SIGNALING.PATHWAY.KEGG	-1.62377	0.0225401
					HSA05416.VIRAL.MYOCARDITIS.KEGG	-1.62377	0.0222545
					HSA00601.GLYCOSPHINGOLIPID.BIOSYNTHESIS...LACTO.AND.NEOLACTO.SERIES.KEGG	-1.62195	0.0223376
					HSA04260.CARDIAC.MUSCLE.CONTRACTION.KEGG	-1.61299	0.0240247
					HSA05131.SHIGELLOSIS.KEGG	-1.61272	0.0237976
					HSA04514.CELL.ADHESION.MOLECULES..CAMS..KEGG	-1.61085	0.0239599
					HSA04919.THYROID.HORMONE.SIGNALING.PATHWAY.KEGG	-1.59955	0.0265338
					HSA04910.INSULIN.SIGNALING.PATHWAY.KEGG	-1.59624	0.0270298
					HSA05169.EPSTEIN.BARR.VIRUS.INFECTION.KEGG	-1.59599	0.0267722
					HSA04024.CAMP.SIGNALING.PATHWAY.KEGG	-1.58264	0.0299669
					HSA05163.HUMAN.CYTOMEGALOVIRUS.INFECTION.KEGG	-1.5804	0.0302272
					HSA05142.CHAGAS.DISEASE..AMERICAN.TRYPANOSOMIASIS..KEGG	-1.57909	0.0302273
					HSA04964.PROXIMAL.TUBULE.BICARBONATE.RECLAMATION.KEGG	-1.57235	0.0318492
					HSA04630.JAK.STAT.SIGNALING.PATHWAY.KEGG	-1.57172	0.0316817
					HSA00512.MUCIN.TYPE.O.GLYCAN.BIOSYNTHESIS.KEGG	-1.56102	0.0346803
					HSA05100.BACTERIAL.INVASION.OF.EPITHELIAL.CELLS.KEGG	-1.55938	0.034772
					HSA04530.TIGHT.JUNCTION.KEGG	-1.55066	0.0372344
					HSA04261.ADRENERGIC.SIGNALING.IN.CARDIOMYOCYTES.KEGG	-1.54931	0.0372533
					HSA04014.RAS.SIGNALING.PATHWAY.KEGG	-1.54429	0.0386211
					HSA00513.VARIOUS.TYPES.OF.N.GLYCAN.BIOSYNTHESIS.KEGG	-1.543	0.0386797
					HSA04926.RELAXIN.SIGNALING.PATHWAY.KEGG	-1.54252	0.0384593
					HSA04070.PHOSPHATIDYLINOSITOL.SIGNALING.SYSTEM.KEGG	-1.53777	0.0397028
					HSA00600.SPHINGOLIPID.METABOLISM.KEGG	-1.53594	0.0400153
					HSA04915.ESTROGEN.SIGNALING.PATHWAY.KEGG	-1.53522	0.0398582
					HSA00340.HISTIDINE.METABOLISM.KEGG	-1.52927	0.0416337
					HSA04371.APELIN.SIGNALING.PATHWAY.KEGG	-1.52061	0.0444336
					HSA05412.ARRHYTHMOGENIC.RIGHT.VENTRICULAR.CARDIOMYOPATHY..ARVC..KEGG	-1.51946	0.044465
					HSA04150.MTOR.SIGNALING.PATHWAY.KEGG	-1.51308	0.0466254
					HSA05210.COLORECTAL.CANCER.KEGG	-1.51256	0.0463883
					HSA05410.HYPERTROPHIC.CARDIOMYOPATHY..HCM..KEGG	-1.50884	0.0474624
					HSA05140.LEISHMANIASIS.KEGG	-1.50633	0.0480564
					HSA04390.HIPPO.SIGNALING.PATHWAY.KEGG	-1.50215	0.0493129
					HSA05162.MEASLES.KEGG	-1.50174	0.0490432
					HSA00564.GLYCEROPHOSPHOLIPID.METABOLISM.KEGG	-1.49793	0.0500773
					HSA00592.ALPHA.LINOLENIC.ACID.METABOLISM.KEGG	-1.49553	0.0506557
					HSA04927.CORTISOL.SYNTHESIS.AND.SECRETION.KEGG	-1.49418	0.0508052
					HSA05212.PANCREATIC.CANCER.KEGG	-1.48982	0.0522011
					HSA05323.RHEUMATOID.ARTHRITIS.KEGG	-1.48849	0.0523022
					HSA04015.RAP1.SIGNALING.PATHWAY.KEGG	-1.48793	0.052075
					HSA04625.C.TYPE.LECTIN.RECEPTOR.SIGNALING.PATHWAY.KEGG	-1.48648	0.052281
					HSA01521.EGFR.TYROSINE.KINASE.INHIBITOR.RESISTANCE.KEGG	-1.48346	0.0531756
					HSA04614.RENIN.ANGIOTENSIN.SYSTEM.KEGG	-1.48187	0.0534218
					HSA05135.YERSINIA.INFECTION.KEGG	-1.4802	0.0537204
					HSA05231.CHOLINE.METABOLISM.IN.CANCER.KEGG	-1.47952	0.0535656
					HSA00561.GLYCEROLIPID.METABOLISM.KEGG	-1.47439	0.0554586
					HSA00591.LINOLEIC.ACID.METABOLISM.KEGG	-1.47017	0.0569823
					HSA00760.NICOTINATE.AND.NICOTINAMIDE.METABOLISM.KEGG	-1.46919	0.0570019
					HSA04072.PHOSPHOLIPASE.D.SIGNALING.PATHWAY.KEGG	-1.46807	0.0570846
					HSA00330.ARGININE.AND.PROLINE.METABOLISM.KEGG	-1.46419	0.0584821
					HSA04210.APOPTOSIS.KEGG	-1.46316	0.0584728
					HSA04658.TH1.AND.TH2.CELL.DIFFERENTIATION.KEGG	-1.46049	0.059295
					HSA04979.CHOLESTEROL.METABOLISM.KEGG	-1.45884	0.0596005
					HSA04728.DOPAMINERGIC.SYNAPSE.KEGG	-1.45563	0.0606949
					HSA00053.ASCORBATE.AND.ALDARATE.METABOLISM.KEGG	-1.44649	0.0647571
					HSA04060.CYTOKINE.CYTOKINE.RECEPTOR.INTERACTION.KEGG	-1.44476	0.0651546
					HSA00360.PHENYLALANINE.METABOLISM.KEGG	-1.44457	0.0647525
					HSA05219.BLADDER.CANCER.KEGG	-1.44386	0.0646203
					HSA05033.NICOTINE.ADDICTION.KEGG	-1.4438	0.0641613
					HSA00770.PANTOTHENATE.AND.COA.BIOSYNTHESIS.KEGG	-1.44303	0.0640966
					HSA04925.ALDOSTERONE.SYNTHESIS.AND.SECRETION.KEGG	-1.43854	0.0659741
					HSA05120.EPITHELIAL.CELL.SIGNALING.IN.HELICOBACTER.PYLORI.INFECTION.KEGG	-1.43753	0.0660449
					HSA05160.HEPATITIS.C.KEGG	-1.43527	0.0667306
					HSA00983.DRUG.METABOLISM...OTHER.ENZYMES.KEGG	-1.43511	0.0663395
					HSA00590.ARACHIDONIC.ACID.METABOLISM.KEGG	-1.43413	0.0664162
					HSA00565.ETHER.LIPID.METABOLISM.KEGG	-1.43181	0.0671307
					HSA04620.TOLL.LIKE.RECEPTOR.SIGNALING.PATHWAY.KEGG	-1.42933	0.0679119
					HSA04722.NEUROTROPHIN.SIGNALING.PATHWAY.KEGG	-1.42836	0.0679862
					HSA04933.AGE.RAGE.SIGNALING.PATHWAY.IN.DIABETIC.COMPLICATIONS.KEGG	-1.42358	0.0700686
					HSA04211.LONGEVITY.REGULATING.PATHWAY.KEGG	-1.42334	0.0696961
					HSA04062.CHEMOKINE.SIGNALING.PATHWAY.KEGG	-1.41597	0.0732974
					HSA04071.SPHINGOLIPID.SIGNALING.PATHWAY.KEGG	-1.41445	0.0736851
					HSA04621.NOD.LIKE.RECEPTOR.SIGNALING.PATHWAY.KEGG	-1.41345	0.07376
					HSA04064.NF.KAPPA.B.SIGNALING.PATHWAY.KEGG	-1.41328	0.0733534
					HSA05332.GRAFT.VERSUS.HOST.DISEASE.KEGG	-1.41008	0.0747112
					HSA04360.AXON.GUIDANCE.KEGG	-1.40961	0.074502
					HSA05330.ALLOGRAFT.REJECTION.KEGG	-1.40548	0.0763662
					HSA04934.CUSHING.SYNDROME.KEGG	-1.39964	0.0791821
					HSA05152.TUBERCULOSIS.KEGG	-1.39668	0.0804014
					HSA05215.PROSTATE.CANCER.KEGG	-1.39594	0.0803427
					HSA04657.IL.17.SIGNALING.PATHWAY.KEGG	-1.39533	0.0801887
					HSA04710.CIRCADIAN.RHYTHM.KEGG	-1.38992	0.0830011
					HSA04940.TYPE.I.DIABETES.MELLITUS.KEGG	-1.38482	0.0855868
					HSA04660.T.CELL.RECEPTOR.SIGNALING.PATHWAY.KEGG	-1.3732	0.0927373
					HSA04726.SEROTONERGIC.SYNAPSE.KEGG	-1.37314	0.0921856
					HSA04971.GASTRIC.ACID.SECRETION.KEGG	-1.37062	0.0933695
					HSA04932.NON.ALCOHOLIC.FATTY.LIVER.DISEASE..NAFLD..KEGG	-1.36513	0.0965908
					HSA04972.PANCREATIC.SECRETION.KEGG	-1.36067	0.0990956
					HSA04540.GAP.JUNCTION.KEGG	-1.3549	0.102639
					HSA00730.THIAMINE.METABOLISM.KEGG	-1.35296	0.103451
					HSA04659.TH17.CELL.DIFFERENTIATION.KEGG	-1.35167	0.103746
					HSA05164.INFLUENZA.A.KEGG	-1.3464	0.107109
					HSA04670.LEUKOCYTE.TRANSENDOTHELIAL.MIGRATION.KEGG	-1.33221	0.117574
					HSA05016.HUNTINGTON.DISEASE.KEGG	-1.33184	0.117163
					HSA04935.GROWTH.HORMONE.SYNTHESIS..SECRETION.AND.ACTION.KEGG	-1.32606	0.121175
					HSA05226.GASTRIC.CANCER.KEGG	-1.31771	0.127504
					HSA05144.MALARIA.KEGG	-1.31447	0.129516
					HSA04962.VASOPRESSIN.REGULATED.WATER.REABSORPTION.KEGG	-1.30543	0.137071
					HSA02010.ABC.TRANSPORTERS.KEGG	-1.29812	0.143028
					HSA04912.GNRH.SIGNALING.PATHWAY.KEGG	-1.29502	0.145071
					HSA04340.HEDGEHOG.SIGNALING.PATHWAY.KEGG	-1.29395	0.145219
					HSA04136.AUTOPHAGY...OTHER.KEGG	-1.29142	0.14683
					HSA05170.HUMAN.IMMUNODEFICIENCY.VIRUS.1.INFECTION.KEGG	-1.29035	0.14708
					HSA05218.MELANOMA.KEGG	-1.2897	0.146899
					HSA04611.PLATELET.ACTIVATION.KEGG	-1.28359	0.152016
					HSA04921.OXYTOCIN.SIGNALING.PATHWAY.KEGG	-1.2815	0.153218
					HSA05032.MORPHINE.ADDICTION.KEGG	-1.27703	0.156839
					HSA04725.CHOLINERGIC.SYNAPSE.KEGG	-1.27657	0.156417
					HSA04730.LONG.TERM.DEPRESSION.KEGG	-1.2763	0.155833
					HSA00230.PURINE.METABOLISM.KEGG	-1.27415	0.157161
					HSA04218.CELLULAR.SENESCENCE.KEGG	-1.27398	0.156483
					HSA00620.PYRUVATE.METABOLISM.KEGG	-1.26418	0.165679
					HSA05168.HERPES.SIMPLEX.VIRUS.1.INFECTION.KEGG	-1.26222	0.166845
					HSA04918.THYROID.HORMONE.SYNTHESIS.KEGG	-1.26136	0.16688
					HSA00514.OTHER.TYPES.OF.O.GLYCAN.BIOSYNTHESIS.KEGG	-1.25954	0.167888
					HSA05414.DILATED.CARDIOMYOPATHY..DCM..KEGG	-1.25836	0.168255
					HSA04713.CIRCADIAN.ENTRAINMENT.KEGG	-1.25025	0.175951
					HSA04080.NEUROACTIVE.LIGAND.RECEPTOR.INTERACTION.KEGG	-1.24629	0.179368
					HSA04612.ANTIGEN.PROCESSING.AND.PRESENTATION.KEGG	-1.24545	0.179366
					HSA04012.ERBB.SIGNALING.PATHWAY.KEGG	-1.23936	0.185167
					HSA04141.PROTEIN.PROCESSING.IN.ENDOPLASMIC.RETICULUM.KEGG	-1.23783	0.185967
					HSA00563.GLYCOSYLPHOSPHATIDYLINOSITOL..GPI..ANCHOR.BIOSYNTHESIS.KEGG	-1.23555	0.187602
					HSA00410.BETA.ALANINE.METABOLISM.KEGG	-1.23289	0.189724
					HSA04924.RENIN.SECRETION.KEGG	-1.22785	0.194602
					HSA04929.GNRH.SECRETION.KEGG	-1.22648	0.195206
					HSA04723.RETROGRADE.ENDOCANNABINOID.SIGNALING.KEGG	-1.22421	0.196912
					HSA04217.NECROPTOSIS.KEGG	-1.22163	0.199059
					HSA04270.VASCULAR.SMOOTH.MUSCLE.CONTRACTION.KEGG	-1.22086	0.198995
					HSA04622.RIG.I.LIKE.RECEPTOR.SIGNALING.PATHWAY.KEGG	-1.22073	0.198173
					HSA05143.AFRICAN.TRYPANOSOMIASIS.KEGG	-1.21792	0.200575
					HSA04923.REGULATION.OF.LIPOLYSIS.IN.ADIPOCYTES.KEGG	-1.21771	0.199836
					HSA00062.FATTY.ACID.ELONGATION.KEGG	-1.21694	0.199809
					HSA04970.SALIVARY.SECRETION.KEGG	-1.21608	0.199845
					HSA05320.AUTOIMMUNE.THYROID.DISEASE.KEGG	-1.21112	0.204807
					HSA05161.HEPATITIS.B.KEGG	-1.20233	0.214617
					HSA05224.BREAST.CANCER.KEGG	-1.19818	0.218781
					HSA04146.PEROXISOME.KEGG	-1.18825	0.230536
					HSA05206.MICRORNAS.IN.CANCER.KEGG	-1.18561	0.232921
					HSA04666.FC.GAMMA.R.MEDIATED.PHAGOCYTOSIS.KEGG	-1.18476	0.232901
					HSA05166.HUMAN.T.CELL.LEUKEMIA.VIRUS.1.INFECTION.KEGG	-1.18421	0.232518
					HSA04724.GLUTAMATERGIC.SYNAPSE.KEGG	-1.17607	0.242425
					HSA05030.COCAINE.ADDICTION.KEGG	-1.17035	0.249048
					HSA05133.PERTUSSIS.KEGG	-1.17034	0.247909
					HSA05221.ACUTE.MYELOID.LEUKEMIA.KEGG	-1.16666	0.251773
					HSA04213.LONGEVITY.REGULATING.PATHWAY...MULTIPLE.SPECIES.KEGG	-1.14975	0.274453
					HSA05220.CHRONIC.MYELOID.LEUKEMIA.KEGG	-1.14614	0.278617
					HSA05223.NON.SMALL.CELL.LUNG.CANCER.KEGG	-1.1443	0.280083
					HSA00071.FATTY.ACID.DEGRADATION.KEGG	-1.12865	0.302675
					HSA05225.HEPATOCELLULAR.CARCINOMA.KEGG	-1.12648	0.304702
					HSA00790.FOLATE.BIOSYNTHESIS.KEGG	-1.12168	0.310979
					HSA04061.VIRAL.PROTEIN.INTERACTION.WITH.CYTOKINE.AND.CYTOKINE.RECEPTOR.KEGG	-1.11509	0.320114
					HSA05203.VIRAL.CARCINOGENESIS.KEGG	-1.11393	0.320558
					HSA00240.PYRIMIDINE.METABOLISM.KEGG	-1.11103	0.323804
					HSA04966.COLLECTING.DUCT.ACID.SECRETION.KEGG	-1.10348	0.334702
					HSA00380.TRYPTOPHAN.METABOLISM.KEGG	-1.09848	0.341548
					HSA04916.MELANOGENESIS.KEGG	-1.09123	0.352223
					HSA05014.AMYOTROPHIC.LATERAL.SCLEROSIS..ALS..KEGG	-1.08988	0.353079
					HSA04020.CALCIUM.SIGNALING.PATHWAY.KEGG	-1.0801	0.368441
					HSA05214.GLIOMA.KEGG	-1.07329	0.378763
					HSA04913.OVARIAN.STEROIDOGENESIS.KEGG	-1.06415	0.393553
					HSA00350.TYROSINE.METABOLISM.KEGG	-1.05811	0.402815
					HSA01523.ANTIFOLATE.RESISTANCE.KEGG	-1.05565	0.405556
					HSA04310.WNT.SIGNALING.PATHWAY.KEGG	-1.05431	0.406348
					HSA01040.BIOSYNTHESIS.OF.UNSATURATED.FATTY.ACIDS.KEGG	-1.05122	0.410307
					HSA00260.GLYCINE..SERINE.AND.THREONINE.METABOLISM.KEGG	-1.04681	0.416717
					HSA05017.SPINOCEREBELLAR.ATAXIA.KEGG	-1.04379	0.420627
					HSA04750.INFLAMMATORY.MEDIATOR.REGULATION.OF.TRP.CHANNELS.KEGG	-1.03559	0.434126
					HSA00532.GLYCOSAMINOGLYCAN.BIOSYNTHESIS...CHONDROITIN.SULFATE...DERMATAN.SULFATE.KEGG	-1.03463	0.434143
					HSA00190.OXIDATIVE.PHOSPHORYLATION.KEGG	-1.02458	0.451266
					HSA05031.AMPHETAMINE.ADDICTION.KEGG	-1.01678	0.464288
					HSA04744.PHOTOTRANSDUCTION.KEGG	-1.01504	0.465734
					HSA00604.GLYCOSPHINGOLIPID.BIOSYNTHESIS...GANGLIO.SERIES.KEGG	-1.00808	0.477442
					HSA00534.GLYCOSAMINOGLYCAN.BIOSYNTHESIS...HEPARAN.SULFATE...HEPARIN.KEGG	-1.00757	0.47651
					HSA05010.ALZHEIMER.DISEASE.KEGG	-1.00334	0.482865
					HSA04720.LONG.TERM.POTENTIATION.KEGG	-0.980542	0.526317
					HSA00220.ARGININE.BIOSYNTHESIS.KEGG	-0.980072	0.525172
					HSA04370.VEGF.SIGNALING.PATHWAY.KEGG	-0.97224	0.53904
					HSA00450.SELENOCOMPOUND.METABOLISM.KEGG	-0.958534	0.565034
					HSA00100.STEROID.BIOSYNTHESIS.KEGG	-0.955853	0.568269
					HSA01522.ENDOCRINE.RESISTANCE.KEGG	-0.953307	0.571253
					HSA00650.BUTANOATE.METABOLISM.KEGG	-0.928507	0.620051
					HSA05150.STAPHYLOCOCCUS.AUREUS.INFECTION.KEGG	-0.925054	0.624758
					HSA04664.FC.EPSILON.RI.SIGNALING.PATHWAY.KEGG	-0.922874	0.626845
					HSA05012.PARKINSON.DISEASE.KEGG	-0.903249	0.66531
					HSA04727.GABAERGIC.SYNAPSE.KEGG	-0.888564	0.693162
					HSA03060.PROTEIN.EXPORT.KEGG	-0.865312	0.737473
					HSA03010.RIBOSOME.KEGG	-0.842156	0.779596
					HSA04215.APOPTOSIS...MULTIPLE.SPECIES.KEGG	-0.839067	0.782358
					HSA04714.THERMOGENESIS.KEGG	-0.829668	0.796506
					HSA04392.HIPPO.SIGNALING.PATHWAY...MULTIPLE.SPECIES.KEGG	-0.81956	0.811258
					HSA05020.PRION.DISEASES.KEGG	-0.782895	0.86573
					HSA05340.PRIMARY.IMMUNODEFICIENCY.KEGG	-0.716956	0.936586
					HSA04672.INTESTINAL.IMMUNE.NETWORK.FOR.IGA.PRODUCTION.KEGG	-0.699971	0.946113
